# Supplementary material for: Finite element modeling of asymmetric expansion using ATOZTM expander
Source: PLoS One. 2025 Jun 13;20(6):e0325975. doi: 10.1371/journal.pone.0325975 (PMC12165701; doi:10.1371/journal.pone.0325975)
Supplement: S1 File — (ZIP) [file pone.0325975.s001.zip]

Archive with 3 entries (3 files):
- Total Deformation (Figure 7).xlsx
- Dental Tipping (Figure 10).xlsx
- Stress in micro-implants (Figure 11).xlsx
