# Supplementary material for: Finite element modeling of asymmetric expansion using ATOZTM expander
Source: PLoS One. 2025 Jun 13;20(6):e0325975. doi: 10.1371/journal.pone.0325975 (PMC12165701; doi:10.1371/journal.pone.0325975)
Supplement: S1 File — (ZIP) [file pone.0325975.s001.zip › Total Deformation (Figure 7).xlsx]

## Sheet: Sheet1
Node Number	Total Deformation			Total Deformation	Total Deformation (mm)		Total Deformation	Total Deformation (mm)		Total Deformation	Total Deformation (mm)		Total Deformation	Total Deformation (mm)
	mm	mm		mm	mm		mm	mm		mm	mm		mm	mm
	Model I	Model II		Model I	Model II		Model I	Model II		Model I	Model II		Model I	Model II
448483	0.10426	0.095843		0.094192	0.086117		0.092114	0.084178		0.10286	0.093621		0.057523	0.058394
448484	0.10162	0.093904		0.091798	0.084377		0.089791	0.082478		0.099896	0.091498		0.056736	0.057264
448485	0.10293	0.094867		0.09299	0.085241		0.090947	0.083322		0.10137	0.092552		0.057116	0.057816
448486	0.10955	0.099795		0.098956	0.08964		0.096767	0.087641		0.10886	0.098064		0.059466	0.06085
448487	0.10777	0.098472		0.097358	0.088462		0.095205	0.086482		0.10684	0.096573		0.058785	0.060024
448488	0.10601	0.097156		0.095769	0.087288		0.093653	0.085329		0.10484	0.095092		0.058135	0.059204
448489	0.11419	0.1033		0.10311	0.092747		0.10085	0.090715		0.11418	0.10209		0.061598	0.063177
448490	0.11186	0.10154		0.10103	0.091187		0.098803	0.089171		0.11151	0.10007		0.060496	0.061998
448491	0.11848	0.10667		0.10691	0.095698		0.10463	0.093665		0.11917	0.10607		0.064178	0.065703
448492	0.11633	0.10498		0.10501	0.094219		0.10274	0.092186		0.11667	0.10408		0.062852	0.064425
448493	0.12163	0.10928		0.10967	0.097966		0.10741	0.095955		0.1229	0.10922		0.066571	0.067918
448494	0.12006	0.10797		0.10829	0.096831		0.10602	0.094808		0.12104	0.10764		0.065348	0.066791
448495	0.1239	0.11128		0.11165	0.099694		0.10941	0.097714		0.12564	0.11168		0.068646	0.069803
448496	0.12277	0.11028		0.11067	0.09883		0.10841	0.096833		0.12428	0.11045		0.067593	0.068848
448497	0.12586	0.11314		0.11334	0.10128		0.11114	0.099342		0.12804	0.114		0.07075	0.071706
448498	0.1249	0.11222		0.11251	0.1005		0.11029	0.098535		0.12686	0.11285		0.069686	0.070745
448499	0.12778	0.11503		0.11498	0.1029		0.11284	0.101		0.1304	0.11636		0.07296	0.07372
448500	0.12686	0.1141		0.11419	0.1021		0.11202	0.10018		0.12925	0.11519		0.071845	0.072701
448501	0.12997	0.11701		0.11688	0.1046		0.11477	0.10274		0.13303	0.11878		0.075127	0.075698
448502	0.1289	0.11602		0.11596	0.10376		0.11383	0.10187		0.13174	0.11757		0.07403	0.074694
448503	0.13247	0.11886		0.1191	0.10624		0.11697	0.10436		0.13589	0.12092		0.076731	0.077157
448504	0.13122	0.11794		0.118	0.10542		0.11587	0.10355		0.13446	0.11985		0.075921	0.07642
448505	0.13472	0.1201		0.12116	0.10737		0.11895	0.10544		0.13833	0.12219		0.077228	0.077601
448506	0.13359	0.11948		0.12013	0.1068		0.11796	0.1049		0.13711	0.12155		0.07698	0.077376
448507	0.13658	0.12088		0.12289	0.10812		0.12058	0.10612		0.14027	0.12287		0.077114	0.077495
448508	0.13565	0.12048		0.12202	0.10774		0.11976	0.10578		0.13929	0.12252		0.077166	0.077538
448509	0.13816	0.12135		0.12438	0.1086		0.12196	0.10653		0.14185	0.12317		0.076642	0.077067
448510	0.13737	0.12112		0.12363	0.10837		0.12127	0.10633		0.14106	0.12303		0.076878	0.07728
448511	0.13944	0.12149		0.12561	0.10881		0.12308	0.10666		0.14308	0.12305		0.07582	0.076323
448512	0.13881	0.12143		0.125	0.10871		0.12252	0.1066		0.14247	0.12312		0.076232	0.076695
448513	0.13959	0.12144		0.12576	0.10877		0.12321	0.10661		0.14319	0.12293		0.075582	0.076108
448514	0.14017	0.1211		0.12636	0.10853		0.12371	0.1063		0.14364	0.12227		0.074512	0.075121
448515	0.13999	0.1201		0.12631	0.10774		0.12354	0.10543		0.14317	0.12081		0.072698	0.073493
448516	0.14011	0.12063		0.12636	0.10817		0.12365	0.1059		0.14343	0.12158		0.07361	0.074319
448517	0.13858	0.11842		0.12513	0.10632		0.12229	0.10395		0.14133	0.1186		0.070461	0.071512
448518	0.13931	0.11928		0.12574	0.10704		0.12293	0.10471		0.14227	0.11972		0.071573	0.072498
448519	0.13606	0.11638		0.12294	0.10455		0.12007	0.10216		0.13833	0.11609		0.068224	0.069571
448520	0.13731	0.11739		0.12403	0.10543		0.12117	0.10305		0.13982	0.11733		0.06933	0.070527
448521	0.1334	0.11458		0.12058	0.10298		0.11772	0.10058		0.13525	0.11399		0.066533	0.068119
448522	0.13473	0.11548		0.12176	0.10377		0.11889	0.10137		0.13679	0.11505		0.067375	0.068842
448523	0.13305	0.11434		0.12028	0.10277		0.11742	0.10037		0.13485	0.11371		0.066317	0.06793
448524	0.12998	0.11233		0.11754	0.101		0.11471	0.098615		0.13134	0.11141		0.064691	0.066507
448525	0.13152	0.11334		0.11891	0.10189		0.11606	0.0995		0.1331	0.11257		0.065502	0.06722
448526	0.12671	0.1102		0.11461	0.09911		0.11183	0.096745		0.12763	0.10899		0.063172	0.065131
448527	0.12835	0.11128		0.11608	0.10006		0.11327	0.097688		0.12949	0.11022		0.063926	0.06582
448528	0.12327	0.10794		0.11153	0.097102		0.10881	0.094767		0.12374	0.10644		0.061746	0.063789
448529	0.12499	0.10908		0.11307	0.098111		0.11032	0.095761		0.12569	0.10772		0.062446	0.064455
448530	0.11949	0.10542		0.10813	0.094856		0.10549	0.09256		0.11947	0.1036		0.06033	0.062375
448531	0.12138	0.10668		0.10983	0.095982		0.10715	0.093666		0.1216	0.10502		0.061019	0.063074
448532	0.11577	0.1029		0.10478	0.092604		0.10221	0.090351		0.11527	0.10076		0.059089	0.061028
448533	0.11763	0.10416		0.10645	0.093733		0.10385	0.091458		0.11737	0.10218		0.059691	0.061696
448534	0.11172	0.10011		0.10113	0.090108		0.098657	0.087906		0.11072	0.097628		0.057907	0.059587
448535	0.11374	0.1015		0.10295	0.091354		0.10043	0.089126		0.11299	0.099189		0.058472	0.060298
448536	0.10752	0.097133		0.097332	0.087437		0.094965	0.085298		0.10601	0.094303		0.056893	0.058101
448537	0.10961	0.098621		0.099223	0.088773		0.096802	0.086602		0.10835	0.095962		0.057373	0.058843
448538	0.10365	0.094277		0.093816	0.084873		0.091556	0.082797		0.10167	0.09112		0.05615	0.056707
448539	0.10557	0.095706		0.095563	0.086157		0.093248	0.084049		0.10383	0.09271		0.056495	0.057407
448540	0.10029	0.091726		0.090767	0.082582		0.088605	0.080562		0.09793	0.088287		0.055734	0.055533
448541	0.10195	0.092996		0.092274	0.083723		0.090062	0.081675		0.099776	0.089695		0.05591	0.056113
448542	0.097814	0.089822		0.088516	0.08087		0.086431	0.078894		0.095185	0.086177		0.055689	0.054794
448543	0.099022	0.090751		0.089616	0.081705		0.087493	0.079708		0.096522	0.087203		0.055673	0.055132
448544	0.096051	0.088439		0.086906	0.079624		0.084881	0.077682		0.093242	0.084649		0.055891	0.054378
448545	0.094762	0.087428		0.085725	0.07871		0.08375	0.076797		0.091842	0.083543		0.056272	0.054228
448546	0.093779	0.086663		0.084818	0.078014		0.082886	0.076127		0.090793	0.082715		0.056803	0.054277
448547	0.093641	0.086558		0.08469	0.077918		0.082764	0.076035		0.090648	0.082602		0.056898	0.054299
448548	0.092964	0.086046		0.084059	0.077447		0.08217	0.075587		0.089949	0.082063		0.057479	0.054491
448549	0.09207	0.085443		0.083218	0.076883		0.081386	0.075059		0.089042	0.081458		0.058214	0.054748
448550	0.09136	0.085009		0.08254	0.076467		0.080763	0.07468		0.088355	0.081052		0.059091	0.055184
448551	0.090276	0.084391		0.081511	0.075879		0.079814	0.07414		0.087257	0.08047		0.059632	0.055255
448552	0.08917	0.083724		0.080483	0.075266		0.078844	0.073558		0.086045	0.079797		0.059134	0.054534
448553	0.088484	0.08332		0.079846	0.074895		0.078243	0.073205		0.085294	0.0794		0.058817	0.054102
448554	0.087208	0.082595		0.078677	0.074237		0.077125	0.072573		0.08384	0.078717		0.057445	0.052843
448555	0.087847	0.082935		0.079263	0.074547		0.077685	0.072869		0.084563	0.079021		0.0581	0.053418
448556	0.086684	0.08239		0.078201	0.074048		0.076666	0.072395		0.083225	0.078601		0.0564	0.052152
448557	0.086741	0.082581		0.07826	0.074217		0.076718	0.072564		0.083262	0.078905		0.055592	0.051845
448558	0.087073	0.082964		0.078567	0.074557		0.077011	0.0729		0.08362	0.07942		0.054986	0.051763
448559	0.087481	0.083326		0.078941	0.07488		0.077369	0.073217		0.08407	0.079867		0.054704	0.051812
448560	0.087781	0.083598		0.079215	0.075122		0.077633	0.073456		0.084407	0.080203		0.054548	0.051882
448561	0.088385	0.084088		0.079767	0.075561		0.078164	0.073885		0.085081	0.080776		0.054402	0.052054
448562	0.092851	0.087484		0.083836	0.078608		0.082089	0.07686		0.090088	0.084555		0.054647	0.053681
448563	0.090977	0.086081		0.082131	0.077348		0.080442	0.075631		0.087984	0.083008		0.054403	0.052964
448564	0.097872	0.091113		0.088408	0.081877		0.086501	0.080036		0.095683	0.088428		0.055682	0.055622
448565	0.09617	0.089892		0.086858	0.080777		0.085005	0.078968		0.093788	0.087129		0.055297	0.054961
448566	0.094492	0.088684		0.085331	0.079688		0.083531	0.07791		0.091918	0.08584		0.054948	0.054316
448567	0.099726	0.092488		0.090088	0.083109		0.08813	0.08124		0.097768	0.089938		0.056181	0.056422
448568	0.13607	0.12103		0.12247	0.10797		0.12003	0.10622		0.14209	0.12536		0.10478	0.099073
448569	0.13654	0.12133		0.12292	0.10826		0.12044	0.10649		0.14258	0.12568		0.10481	0.099181
448570	0.13737	0.12192		0.12368	0.10881		0.12117	0.10701		0.14346	0.12631		0.10494	0.099425
448571	0.13999	0.12458		0.12584	0.11103		0.12349	0.10934		0.14655	0.12936		0.10665	0.10095
448572	0.13911	0.1237		0.12512	0.11029		0.12272	0.10857		0.14551	0.12834		0.10605	0.10042
448573	0.13824	0.12281		0.1244	0.10955		0.12194	0.10779		0.14448	0.12733		0.10548	0.099913
448574	0.13864	0.12361		0.12461	0.11013		0.12231	0.10849		0.14511	0.12832		0.10641	0.10056
448575	0.13693	0.12189		0.12319	0.1087		0.12079	0.10698		0.14309	0.12635		0.1053	0.099552
448576	0.13779	0.12275		0.1239	0.10942		0.12155	0.10773		0.1441	0.12733		0.10584	0.10005
448577	0.10605	0.099461		0.094985	0.088527		0.093699	0.087349		0.10824	0.10076		0.088973	0.083296
448578	0.10731	0.10045		0.09603	0.089318		0.094805	0.088214		0.10998	0.10215		0.091352	0.085013
448579	0.10666	0.099932		0.095488	0.088902		0.094233	0.087761		0.10908	0.10143		0.090158	0.084147
448580	0.11164	0.1042		0.099928	0.092636		0.098621	0.091501		0.11473	0.10625		0.092632	0.086946
448581	0.10874	0.10171		0.097321	0.090436		0.096068	0.089322		0.11155	0.10352		0.091762	0.085661
448582	0.11019	0.10297		0.098621	0.091544		0.097341	0.09042		0.11313	0.10489		0.092189	0.086305
448583	0.11009	0.10292		0.098632	0.091605		0.097258	0.090385		0.11261	0.10449		0.089708	0.084777
448584	0.11085	0.10354		0.099263	0.092104		0.097923	0.090927		0.11365	0.10535		0.091166	0.085855
448585	0.10739	0.10062		0.096189	0.089558		0.094872	0.088366		0.10967	0.10201		0.089199	0.083791
448586	0.10873	0.10177		0.097404	0.090576		0.096058	0.08937		0.11113	0.10324		0.089443	0.084279
448587	0.12029	0.11117		0.10733	0.098389		0.10621	0.0976		0.12615	0.11555		0.10625	0.097099
448588	0.12059	0.11141		0.10759	0.098593		0.10647	0.09781		0.12651	0.11585		0.10656	0.097354
448589	0.12487	0.11498		0.1114	0.10173		0.11024	0.10093		0.13123	0.11979		0.10843	0.099549
448590	0.12343	0.11381		0.11013	0.1007		0.10898	0.09991		0.12965	0.11849		0.10779	0.098817
448591	0.12201	0.11262		0.10886	0.099653		0.10772	0.098864		0.12808	0.11717		0.10717	0.098089
448592	0.12114	0.11203		0.10819	0.099278		0.10698	0.098356		0.12645	0.11594		0.10316	0.095609
448593	0.12358	0.11397		0.1103	0.10089		0.10912	0.10006		0.12959	0.11848		0.10667	0.098231
448594	0.12234	0.11299		0.10922	0.10007		0.10803	0.099194		0.128	0.1172		0.10491	0.096916
448595	0.11681	0.10839		0.10434	0.096078		0.10316	0.095164		0.12162	0.11188		0.10117	0.093306
448596	0.11897	0.11023		0.10626	0.097694		0.10506	0.096776		0.12403	0.11393		0.10215	0.094459
448597	0.11909	0.11022		0.1063	0.097594		0.10516	0.096764		0.1246	0.1143		0.10455	0.095827
448598	0.11793	0.10929		0.1053	0.096823		0.10414	0.095951		0.12308	0.11307		0.10286	0.094561
448599	0.1488	0.13094		0.13373	0.11655		0.13121	0.1149		0.15723	0.13726		0.11645	0.10862
448600	0.14827	0.13036		0.13334	0.11612		0.13075	0.11439		0.15643	0.13645		0.11502	0.1077
448601	0.14777	0.1298		0.13297	0.1157		0.13031	0.1139		0.15566	0.13564		0.11357	0.10677
448602	0.14997	0.13244		0.1347	0.11791		0.13228	0.11622		0.158	0.1384		0.11312	0.10671
448603	0.14819	0.13031		0.1333	0.11613		0.13068	0.11435		0.15609	0.13616		0.1134	0.10671
448604	0.14862	0.13083		0.13364	0.11656		0.13106	0.11481		0.15654	0.1367		0.11327	0.10666
448605	0.14906	0.13135		0.13398	0.11701		0.13146	0.11527		0.15701	0.13725		0.11318	0.10665
448606	0.14951	0.13189		0.13434	0.11745		0.13186	0.11574		0.15749	0.13781		0.11313	0.10666
448607	0.15077	0.13335		0.13528	0.11857		0.13298	0.11701		0.15928	0.13974		0.11592	0.10854
448608	0.15036	0.13289		0.13498	0.11824		0.13262	0.11661		0.15863	0.13906		0.11452	0.10763
448609	0.14917	0.1314		0.13402	0.11694		0.13155	0.11531		0.1576	0.13773		0.11628	0.10856
448610	0.14955	0.13187		0.13432	0.11734		0.13189	0.11572		0.15799	0.1382		0.11613	0.10852
448611	0.14994	0.13235		0.13463	0.11774		0.13224	0.11614		0.1584	0.13869		0.11603	0.1085
448612	0.15035	0.13284		0.13495	0.11815		0.13261	0.11657		0.15883	0.13921		0.11595	0.10851
448613	0.12523	0.11483		0.1118	0.10163		0.11055	0.1008		0.13183	0.11981		0.10955	0.10011
448614	0.12446	0.11412		0.11117	0.10106		0.10987	0.10018		0.1308	0.11887		0.10823	0.099143
448615	0.12685	0.11612		0.1133	0.10283		0.11198	0.10193		0.1334	0.12105		0.10908	0.10021
448616	0.12565	0.11512		0.11223	0.10194		0.11092	0.10106		0.13209	0.11996		0.10865	0.099677
448617	0.12735	0.1166		0.11369	0.10319		0.11242	0.10235		0.13414	0.12173		0.11031	0.10107
448618	0.12629	0.11571		0.11274	0.10241		0.11148	0.10158		0.13298	0.12077		0.10992	0.10059
448619	0.12638	0.11579		0.11278	0.10243		0.11156	0.10164		0.13327	0.12102		0.11098	0.10121
448620	0.12818	0.1173		0.11439	0.10376		0.11315	0.10296		0.13524	0.12266		0.11165	0.10204
448621	0.12416	0.11374		0.11097	0.10079		0.1096	0.09985		0.13028	0.1183		0.10712	0.098387
448622	0.12672	0.11589		0.11325	0.10269		0.11186	0.10173		0.13307	0.12064		0.10803	0.099528
448623	0.12544	0.11482		0.11211	0.10174		0.11073	0.10079		0.13167	0.11947		0.10756	0.098955
448624	0.12448	0.11383		0.11133	0.10094		0.10989	0.09993		0.13047	0.11827		0.10638	0.097982
448625	0.12706	0.11599		0.11363	0.10285		0.11216	0.10182		0.1333	0.12064		0.10732	0.099128
448626	0.12577	0.11491		0.11248	0.1019		0.11102	0.10088		0.13188	0.11945		0.10684	0.098553
448627	0.12531	0.11431		0.11215	0.10143		0.11061	0.10034		0.13125	0.1187		0.10601	0.097893
448628	0.12775	0.11634		0.11433	0.10323		0.11276	0.10213		0.13393	0.12093		0.10687	0.098948
448629	0.12653	0.11533		0.11324	0.10233		0.11168	0.10124		0.13258	0.11981		0.10643	0.098419
448630	0.1264	0.11497		0.11321	0.10209		0.11157	0.10093		0.13233	0.11933		0.10576	0.097924
448631	0.12867	0.11686		0.11523	0.10376		0.11356	0.10258		0.13481	0.1214		0.10654	0.098885
448632	0.12753	0.11591		0.11422	0.10292		0.11256	0.10175		0.13357	0.12036		0.10614	0.098402
448633	0.12793	0.11593		0.11468	0.10302		0.1129	0.10176		0.13386	0.12027		0.10556	0.098064
448634	0.12717	0.11545		0.11395	0.10255		0.11223	0.10134		0.13309	0.1198		0.10566	0.097994
448635	0.13001	0.11766		0.11652	0.10455		0.11473	0.10328		0.13615	0.12219		0.1063	0.098953
448636	0.12897	0.11679		0.1156	0.10379		0.11382	0.10252		0.135	0.12123		0.10592	0.098506
448637	0.13002	0.11724		0.11668	0.10429		0.11473	0.10291		0.13597	0.12158		0.10537	0.098312
448638	0.12897	0.11658		0.11568	0.10365		0.11381	0.10233		0.13491	0.12093		0.10546	0.098187
448639	0.13195	0.11892		0.11837	0.10576		0.11644	0.10438		0.13813	0.12345		0.10617	0.099202
448640	0.13098	0.11808		0.11753	0.10503		0.11558	0.10365		0.13704	0.12252		0.10576	0.098754
448641	0.13098	0.11829		0.11745	0.10516		0.11558	0.10383		0.13713	0.12282		0.10623	0.099076
448642	0.13207	0.11852		0.11865	0.10554		0.11653	0.10403		0.13804	0.12286		0.10515	0.098545
448643	0.13104	0.11788		0.11766	0.10492		0.11562	0.10347		0.137	0.12222		0.10525	0.098426
448644	0.13403	0.12033		0.12033	0.10709		0.11826	0.10561		0.14027	0.12489		0.10614	0.099555
448645	0.13305	0.11942		0.11949	0.10632		0.11739	0.10482		0.13915	0.12388		0.10563	0.099044
448646	0.13299	0.11962		0.11935	0.10643		0.11734	0.105		0.13919	0.12417		0.10615	0.099377
448647	0.13378	0.11959		0.12029	0.10658		0.11802	0.10497		0.13976	0.12392		0.10495	0.098741
448648	0.13292	0.11905		0.11946	0.10606		0.11727	0.1045		0.13889	0.12339		0.10505	0.098639
448649	0.13592	0.12165		0.12209	0.10833		0.11992	0.10678		0.14224	0.12627		0.10621	0.099941
448650	0.13485	0.12062		0.12119	0.10746		0.11897	0.10587		0.141	0.1251		0.10557	0.099331
448651	0.13497	0.12033		0.12142	0.1073		0.11906	0.10562		0.14096	0.12466		0.10483	0.098892
448652	0.13731	0.12265		0.12338	0.10925		0.12114	0.10764		0.1437	0.12731		0.10628	0.10024
448653	0.13653	0.12188		0.12273	0.1086		0.12044	0.10697		0.14278	0.12643		0.10578	0.099776
448654	0.13575	0.1211		0.12207	0.10795		0.11975	0.10629		0.14187	0.12554		0.1053	0.099327
448655	0.13719	0.12174		0.12353	0.10866		0.121	0.10685		0.14325	0.12611		0.10484	0.09933
448656	0.1384	0.12256		0.12467	0.10942		0.12207	0.10757		0.14455	0.12699		0.10515	0.099766
448657	0.13886	0.12301		0.12505	0.1098		0.12248	0.10796		0.14509	0.1275		0.1054	0.1
448658	0.13965	0.12342		0.12582	0.11021		0.12317	0.10832		0.14592	0.12794		0.10563	0.10032
448659	0.14032	0.12409		0.12638	0.11077		0.12376	0.10891		0.14671	0.12869		0.10601	0.10066
448660	0.14096	0.12436		0.12701	0.11105		0.12432	0.10914		0.1474	0.12901		0.10639	0.10106
448661	0.1418	0.12519		0.12771	0.11175		0.12506	0.10987		0.14837	0.12994		0.10682	0.10146
448662	0.14219	0.12529		0.1281	0.11186		0.12539	0.10996		0.14885	0.13012		0.10746	0.10196
448663	0.1431	0.1262		0.12886	0.11262		0.1262	0.11075		0.1499	0.13114		0.10791	0.10239
448664	0.14326	0.12616		0.12904	0.1126		0.12634	0.11071		0.15016	0.13118		0.10865	0.10291
448665	0.14415	0.12704		0.12978	0.11334		0.12713	0.11149		0.15119	0.13218		0.1091	0.10332
448666	0.14415	0.12691		0.1298	0.11322		0.12712	0.11138		0.1513	0.13214		0.10987	0.10383
448667	0.14495	0.12771		0.13046	0.1139		0.12783	0.11208		0.15221	0.13304		0.11028	0.10419
448668	0.14485	0.12755		0.13038	0.11374		0.12774	0.11194		0.15223	0.13299		0.11111	0.10471
448669	0.14551	0.12823		0.13092	0.11431		0.12833	0.11253		0.15299	0.13374		0.11144	0.10501
448670	0.10528	0.098875		0.094379	0.088088		0.09302	0.086836		0.10706	0.099839		0.086884	0.081857
448671	0.10565	0.099157		0.094671	0.088298		0.093347	0.087084		0.10763	0.10029		0.087926	0.082575
448672	0.1088	0.10187		0.097564	0.09076		0.096114	0.089458		0.1108	0.103		0.087053	0.082817
448673	0.10943	0.10238		0.098084	0.091168		0.096672	0.089906		0.11169	0.10373		0.088378	0.083794
448674	0.10702	0.10038		0.095957	0.089432		0.094552	0.088156		0.1089	0.10143		0.086948	0.082342
448675	0.10996	0.10264		0.098307	0.091144		0.097136	0.090134		0.11341	0.10499		0.095031	0.087869
448676	0.10859	0.1015		0.097125	0.090186		0.095929	0.08913		0.11165	0.10352		0.093183	0.08642
448677	0.11385	0.10599		0.1018	0.094103		0.10056	0.093067		0.11769	0.10867		0.096409	0.089756
448678	0.1119	0.10433		0.10005	0.092636		0.09884	0.091613		0.11554	0.10684		0.095709	0.088819
448679	0.11271	0.10507		0.10083	0.093344		0.099561	0.092258		0.11617	0.10742		0.094514	0.08834
448680	0.11469	0.10659		0.10243	0.094484		0.10129	0.093592		0.11932	0.10993		0.10049	0.09232
448681	0.11147	0.1039		0.099617	0.0922		0.098461	0.091231		0.11531	0.10657		0.096841	0.089327
448682	0.11305	0.10522		0.10099	0.093317		0.099848	0.092387		0.11728	0.10822		0.098661	0.090815
448683	0.11578	0.10756		0.10345	0.095393		0.10225	0.094438		0.12026	0.11077		0.099576	0.092113
448684	0.11479	0.10676		0.10261	0.094732		0.10139	0.093736		0.11895	0.1097		0.097987	0.090925
448685	0.11649	0.10808		0.104	0.095751		0.10288	0.094896		0.12153	0.11177		0.10241	0.093906
448686	0.11836	0.10962		0.10564	0.097058		0.10452	0.096237		0.12381	0.11365		0.10433	0.095503
448687	0.12743	0.11688		0.11361	0.10327		0.11249	0.1026		0.13478	0.1225		0.11329	0.10284
448688	0.12225	0.11276		0.10905	0.099743		0.10794	0.09899		0.12854	0.1175		0.10824	0.098735
448689	0.12395	0.11412		0.11054	0.10091		0.10943	0.10018		0.13059	0.11915		0.10992	0.10011
448690	0.12568	0.1155		0.11206	0.10209		0.11095	0.10139		0.13267	0.12083		0.11161	0.10147
448691	0.12968	0.11872		0.11561	0.1049		0.11448	0.10421		0.13719	0.12448		0.11399	0.1038
448692	0.12855	0.1178		0.11461	0.10409		0.11348	0.1034		0.13598	0.12349		0.11363	0.10332
448693	0.12804	0.11745		0.11418	0.10383		0.11304	0.1031		0.13517	0.1229		0.11213	0.10239
448694	0.12644	0.11621		0.11278	0.10278		0.11163	0.10201		0.13319	0.12134		0.11028	0.10097
448695	0.13385	0.12182		0.11926	0.10753		0.11813	0.10692		0.1424	0.12844		0.11909	0.10751
448696	0.12955	0.11852		0.11547	0.10468		0.11435	0.10403		0.1373	0.12448		0.11522	0.10441
448697	0.13169	0.12018		0.11736	0.10611		0.11623	0.10548		0.13984	0.12647		0.11715	0.10596
448698	0.13499	0.12278		0.12028	0.10839		0.11914	0.10777		0.14356	0.12942		0.11913	0.10784
448699	0.13442	0.1223		0.11977	0.10796		0.11863	0.10734		0.14297	0.12893		0.1191	0.10767
448700	0.1332	0.12143		0.11871	0.10723		0.11757	0.10658		0.14142	0.12777		0.11742	0.1065
448701	0.13143	0.12007		0.11715	0.10606		0.11602	0.10539		0.1393	0.12612		0.1157	0.10516
448702	0.13905	0.12572		0.12389	0.11093		0.12271	0.11033		0.14848	0.13305		0.12329	0.11092
448703	0.13557	0.12312		0.12079	0.10866		0.11965	0.10805		0.14442	0.12998		0.12049	0.10866
448704	0.13731	0.12441		0.12234	0.10979		0.12117	0.10919		0.14644	0.13151		0.12189	0.10979
448705	0.13959	0.12627		0.12435	0.11142		0.12319	0.11081		0.14895	0.13355		0.123	0.11095
448706	0.13932	0.12599		0.12411	0.11117		0.12295	0.11057		0.14871	0.1333		0.12313	0.11093
448707	0.13728	0.12452		0.12231	0.1099		0.12116	0.10929		0.14625	0.13149		0.12106	0.1094
448708	0.14361	0.12906		0.12798	0.11388		0.12672	0.11326		0.15369	0.13692		0.12643	0.11354
448709	0.14133	0.12738		0.12593	0.1124		0.12471	0.11179		0.15108	0.13498		0.12487	0.11224
448710	0.14392	0.1295		0.1282	0.11425		0.127	0.11365		0.15393	0.13732		0.12618	0.11357
448711	0.14376	0.12927		0.12809	0.11406		0.12685	0.11344		0.1538	0.13711		0.12629	0.11355
448712	0.14175	0.12788		0.12627	0.11283		0.12509	0.11223		0.15144	0.13544		0.12459	0.11226
448713	0.14745	0.1318		0.13148	0.11636		0.13008	0.11566		0.15796	0.14001		0.12843	0.11534
448714	0.14554	0.13044		0.12973	0.11512		0.1284	0.11446		0.15583	0.13847		0.12744	0.11445
448715	0.14806	0.13255		0.13194	0.11697		0.13064	0.11631		0.15858	0.14078		0.12856	0.11566
448716	0.14775	0.13216		0.1317	0.11665		0.13035	0.11597		0.15826	0.14037		0.12848	0.11548
448717	0.14599	0.13103		0.13007	0.11561		0.12881	0.11498		0.15625	0.13905		0.12737	0.11461
448718	0.15005	0.13361		0.1339	0.11804		0.13237	0.11724		0.16075	0.14194		0.12912	0.11616
448719	0.14876	0.13271		0.13269	0.1172		0.13123	0.11645		0.15936	0.14098		0.12878	0.11575
448720	0.15119	0.13482		0.1348	0.11904		0.13338	0.11831		0.16196	0.14324		0.12959	0.11677
448721	0.1508	0.1344		0.13449	0.11869		0.13303	0.11793		0.16154	0.14278		0.12942	0.11655
448722	0.15042	0.13399		0.13419	0.11835		0.1327	0.11757		0.16114	0.14235		0.12926	0.11635
448723	0.14962	0.13369		0.13337	0.118		0.13201	0.11731		0.16026	0.14201		0.12908	0.11621
448724	0.15157	0.13458		0.13538	0.119		0.13369	0.11809		0.16225	0.14289		0.12881	0.11622
448725	0.15081	0.13409		0.13464	0.11851		0.13303	0.11766		0.16149	0.14241		0.12897	0.11619
448726	0.15317	0.13624		0.13667	0.12039		0.13512	0.11954		0.16396	0.14466		0.12941	0.11698
448727	0.15262	0.13565		0.13623	0.1199		0.13463	0.11903		0.16337	0.14403		0.12918	0.1167
448728	0.15209	0.1351		0.1358	0.11943		0.13416	0.11855		0.1628	0.14344		0.12898	0.11645
448729	0.15217	0.13553		0.13573	0.11971		0.13425	0.11892		0.16295	0.14395		0.1295	0.11688
448730	0.15224	0.13492		0.1361	0.1194		0.13428	0.11838		0.16277	0.14308		0.12782	0.11575
448731	0.1519	0.13475		0.13573	0.1192		0.13398	0.11823		0.1625	0.14298		0.12831	0.11598
448732	0.15411	0.13685		0.13762	0.12104		0.13594	0.12008		0.16474	0.14513		0.12828	0.11647
448733	0.15362	0.13634		0.13722	0.1206		0.13551	0.11963		0.16422	0.14457		0.12813	0.11626
448734	0.15315	0.13585		0.13684	0.12019		0.13509	0.1192		0.16372	0.14405		0.128	0.11607
448735	0.15269	0.13537		0.13647	0.11979		0.13468	0.11878		0.16324	0.14355		0.1279	0.1159
448736	0.15363	0.13654		0.13714	0.12071		0.13553	0.11981		0.16434	0.14489		0.12884	0.11673
448737	0.14581	0.12764		0.1315	0.11407		0.12856	0.11201		0.15264	0.13256		0.10794	0.10308
448738	0.14485	0.12666		0.13076	0.11333		0.12772	0.11115		0.15123	0.13118		0.10544	0.10138
448739	0.14531	0.12714		0.13112	0.11369		0.12813	0.11157		0.15192	0.13186		0.10669	0.10223
448740	0.1449	0.1267		0.1308	0.11337		0.12776	0.11119		0.15128	0.13123		0.10545	0.10139
448741	0.14589	0.12772		0.13157	0.11414		0.12864	0.11208		0.15273	0.13264		0.10795	0.1031
448742	0.14538	0.1272		0.13118	0.11375		0.12819	0.11163		0.152	0.13193		0.1067	0.10225
448743	0.15223	0.13472		0.13622	0.11934		0.13427	0.11821		0.16249	0.14265		0.12629	0.11486
448744	0.15223	0.13481		0.13615	0.11937		0.13426	0.11829		0.16262	0.14285		0.12705	0.1153
448745	0.15412	0.13677		0.13773	0.12107		0.13595	0.12001		0.16447	0.14479		0.12655	0.11544
448746	0.15363	0.13622		0.13734	0.12061		0.13551	0.11953		0.16394	0.14421		0.12643	0.11526
448747	0.15315	0.1357		0.13695	0.12017		0.13508	0.11907		0.16344	0.14366		0.12635	0.11511
448748	0.15268	0.1352		0.13658	0.11975		0.13467	0.11863		0.16296	0.14314		0.1263	0.11497
448749	0.1541	0.13681		0.13767	0.12105		0.13594	0.12004		0.16459	0.14495		0.12741	0.11596
448750	0.14682	0.12871		0.13227	0.11489		0.12946	0.11295		0.15417	0.13408		0.11069	0.1049
448751	0.1463	0.12816		0.13187	0.11447		0.129	0.11247		0.15339	0.13331		0.10931	0.10399
448752	0.14688	0.12878		0.13233	0.11495		0.12952	0.11301		0.15424	0.13415		0.11069	0.10492
448753	0.14637	0.12824		0.13194	0.11454		0.12907	0.11254		0.15348	0.13339		0.10932	0.10401
448754	0.15167	0.13408		0.13584	0.1189		0.13376	0.11765		0.16158	0.14171		0.12438	0.11367
448755	0.15194	0.1344		0.13602	0.11912		0.134	0.11793		0.16203	0.14218		0.12533	0.11426
448756	0.15341	0.13608		0.13723	0.12058		0.13533	0.1194		0.16334	0.14372		0.12405	0.11385
448757	0.15208	0.13455		0.13617	0.11929		0.13413	0.11807		0.16198	0.14217		0.12424	0.11367
448758	0.15251	0.13504		0.1365	0.11971		0.13451	0.11849		0.16241	0.14266		0.12414	0.1137
448759	0.15295	0.13554		0.13686	0.12013		0.13491	0.11894		0.16286	0.14317		0.12408	0.11376
448760	0.15376	0.13642		0.13747	0.12082		0.13563	0.1197		0.16389	0.14425		0.1253	0.11464
448761	0.14728	0.12924		0.13261	0.11528		0.12987	0.11342		0.1549	0.13485		0.11213	0.10584
448762	0.14731	0.12928		0.13264	0.11531		0.1299	0.11345		0.15494	0.13489		0.11213	0.10585
448763	0.15074	0.13311		0.13516	0.11817		0.13294	0.1168		0.1602	0.14034		0.12192	0.1121
448764	0.1512	0.1336		0.13549	0.11853		0.13334	0.11723		0.16088	0.14102		0.12315	0.11288
448765	0.15253	0.13519		0.13657	0.11993		0.13454	0.11863		0.16199	0.14243		0.1214	0.11212
448766	0.15108	0.1335		0.13542	0.11851		0.13324	0.11715		0.16052	0.14072		0.12176	0.11207
448767	0.15142	0.1339		0.13569	0.11885		0.13355	0.1175		0.16086	0.14112		0.12163	0.11205
448768	0.15177	0.13432		0.13597	0.1192		0.13387	0.11786		0.16122	0.14153		0.12152	0.11205
448769	0.15214	0.13475		0.13627	0.11956		0.1342	0.11824		0.16159	0.14197		0.12144	0.11207
448770	0.15296	0.13563		0.13689	0.12026		0.13492	0.11901		0.16265	0.14307		0.12272	0.11298
448771	0.14983	0.13209		0.13449	0.11741		0.13213	0.11591		0.1588	0.13889		0.11931	0.11045
448772	0.15027	0.13259		0.13481	0.11779		0.13253	0.11635		0.15949	0.13961		0.12061	0.11127
448773	0.1516	0.13425		0.13588	0.11923		0.13372	0.11781		0.16058	0.14107		0.11868	0.11034
448774	0.15016	0.1325		0.13475	0.11776		0.13243	0.11627		0.15912	0.13929		0.11912	0.11038
448775	0.1505	0.13292		0.13502	0.11812		0.13273	0.11664		0.15946	0.1397		0.11896	0.11034
448776	0.15085	0.13335		0.13529	0.11848		0.13305	0.11701		0.15981	0.14014		0.11883	0.11032
448777	0.15122	0.13379		0.13558	0.11885		0.13338	0.1174		0.16019	0.14059		0.11874	0.11031
448778	0.15205	0.13472		0.13621	0.11958		0.13412	0.11821		0.16127	0.14175		0.12004	0.11123
448779	0.1493	0.13151		0.1341	0.11698		0.13166	0.1154		0.158	0.13807		0.11788	0.10953
448780	0.15117	0.13379		0.13556	0.1189		0.13334	0.1174		0.15992	0.1404		0.1173	0.10944
448781	0.11844	0.11833		0.10369	0.10317		0.10488	0.104		0.12533	0.12483		0.11778	0.11201
448782	0.11844	0.11842		0.10365	0.10321		0.10488	0.10408		0.12539	0.12499		0.11842	0.11258
448783	0.11869	0.11859		0.10388	0.10337		0.1051	0.10422		0.12566	0.12517		0.11841	0.11252
448784	0.11843	0.11817		0.10374	0.1031		0.10487	0.10385		0.1252	0.12454		0.11671	0.11109
448785	0.12376	0.12165		0.10868	0.10632		0.10954	0.10688		0.13101	0.12827		0.11734	0.1106
448786	0.12249	0.1209		0.10748	0.10559		0.10843	0.10623		0.12967	0.12751		0.11762	0.11111
448787	0.12122	0.12014		0.10628	0.10486		0.10732	0.10557		0.12834	0.12674		0.11789	0.1116
448788	0.11996	0.11937		0.10508	0.10412		0.10621	0.1049		0.127	0.12596		0.11815	0.11207
448789	0.12314	0.12099		0.10822	0.10582		0.10898	0.1063		0.13015	0.12736		0.11548	0.10912
448790	0.12344	0.12131		0.10844	0.10606		0.10925	0.10658		0.13057	0.12781		0.11641	0.10986
448791	0.12196	0.12029		0.10709	0.10515		0.10795	0.10569		0.12891	0.12667		0.11579	0.10963
448792	0.12078	0.11959		0.10598	0.10447		0.10692	0.10509		0.12767	0.12597		0.1161	0.11013
448793	0.1196	0.11889		0.10486	0.10378		0.10589	0.10447		0.12644	0.12526		0.11641	0.11062
448794	0.11827	0.1185		0.10341	0.10319		0.10474	0.10415		0.12535	0.12522		0.11984	0.11389
448795	0.11834	0.11845		0.10351	0.10319		0.1048	0.1041		0.12535	0.12509		0.11912	0.11323
448796	0.11904	0.11901		0.10412	0.10367		0.10542	0.10459		0.12619	0.12577		0.11986	0.11377
448797	0.11886	0.11879		0.10399	0.10351		0.10525	0.1044		0.12591	0.12546		0.11913	0.11314
448798	0.11824	0.11776		0.1037	0.10284		0.10469	0.10349		0.12479	0.12388		0.11476	0.10947
448799	0.11832	0.11795		0.1037	0.10295		0.10476	0.10366		0.12498	0.12419		0.11573	0.11027
448800	0.12198	0.11993		0.10726	0.10497		0.10796	0.10537		0.12866	0.12601		0.11339	0.10758
448801	0.12255	0.12045		0.10773	0.10539		0.10846	0.10583		0.12939	0.12668		0.11443	0.10835
448802	0.12073	0.11921		0.10607	0.10426		0.10687	0.10475		0.12737	0.12531		0.11385	0.10822
448803	0.11948	0.11849		0.10488	0.10355		0.10578	0.10412		0.12608	0.1246		0.11431	0.10886
448804	0.11798	0.11843		0.10306	0.10305		0.10449	0.10409		0.12515	0.12528		0.12102	0.11506
448805	0.11811	0.11845		0.10322	0.10311		0.1046	0.10411		0.12523	0.12524		0.12042	0.11447
448806	0.11912	0.11921		0.10412	0.10377		0.10549	0.10477		0.1264	0.12611		0.12111	0.11492
448807	0.11907	0.1191		0.10411	0.10371		0.10544	0.10467		0.12628	0.12593		0.12048	0.11434
448808	0.11808	0.1173		0.1037	0.10257		0.10454	0.10308		0.12436	0.12313		0.11244	0.10756
448809	0.11813	0.11751		0.10368	0.10269		0.1046	0.10327		0.12455	0.12349		0.11359	0.10851
448810	0.12057	0.11872		0.10609	0.10397		0.10672	0.10431		0.12692	0.1245		0.11132	0.10614
448811	0.12126	0.11932		0.10666	0.10446		0.10733	0.10483		0.12778	0.12525		0.11235	0.10686
448812	0.11932	0.11801		0.10489	0.10327		0.10563	0.1037		0.12564	0.12382		0.11188	0.10685
448813	0.11749	0.11817		0.10256	0.10275		0.10406	0.10387		0.1247	0.12508		0.1219	0.11604
448814	0.11772	0.11829		0.1028	0.10289		0.10426	0.10397		0.12491	0.12516		0.12146	0.11554
448815	0.11883	0.11908		0.1038	0.10359		0.10523	0.10466		0.12617	0.12606		0.12205	0.11591
448816	0.11897	0.11914		0.10395	0.10367		0.10535	0.10471		0.12627	0.12608		0.12158	0.11541
448817	0.11709	0.11615		0.10298	0.1017		0.10366	0.10207		0.12293	0.12155		0.10938	0.1053
448818	0.11756	0.11672		0.10333	0.10212		0.10408	0.10257		0.12363	0.12233		0.11091	0.10643
448819	0.11815	0.11674		0.10401	0.10229		0.10458	0.10258		0.12401	0.12209		0.10878	0.10459
448820	0.11935	0.11772		0.10504	0.10312		0.10564	0.10344		0.12546	0.12329		0.11005	0.10536
448821	0.11669	0.1176		0.10181	0.10219		0.10336	0.10337		0.12387	0.12451		0.12235	0.11672
448822	0.11708	0.11787		0.10217	0.10246		0.1037	0.10361		0.12426	0.12478		0.12212	0.11637
448823	0.11802	0.1185		0.10304	0.10303		0.10452	0.10416		0.12532	0.12548		0.12252	0.11662
448824	0.11842	0.11879		0.10341	0.1033		0.10487	0.1044		0.12573	0.12577		0.12228	0.11626
448825	0.11513	0.11444		0.10134	0.10027		0.10192	0.10057		0.1205	0.1194		0.10691	0.1038
448826	0.1161	0.11529		0.10216	0.10098		0.10279	0.10132		0.12171	0.12047		0.10814	0.10455
448827	0.11542	0.11459		0.10163	0.10043		0.10218	0.1007		0.12079	0.11954		0.10672	0.10359
448828	0.11678	0.11566		0.10282	0.10135		0.10338	0.10164		0.1224	0.12081		0.10775	0.10409
448829	0.11525	0.1164		0.10052	0.10111		0.10208	0.10232		0.12223	0.12315		0.12183	0.11672
448830	0.11596	0.11699		0.10115	0.10164		0.10271	0.10284		0.12304	0.12382		0.12209	0.11672
448831	0.11624	0.11707		0.10144	0.10174		0.10295	0.10291		0.12332	0.12387		0.12194	0.11662
448832	0.11712	0.11778		0.10223	0.10238		0.10373	0.10353		0.12431	0.12467		0.12222	0.11661
448833	0.11291	0.11277		0.099368	0.098782		0.099974	0.099114		0.11794	0.11746		0.10594	0.10363
448834	0.11401	0.1136		0.10035	0.09952		0.10094	0.099838		0.11921	0.11842		0.10642	0.10371
448835	0.11319	0.11291		0.099643	0.098931		0.10022	0.099239		0.11822	0.11759		0.10574	0.10341
448836	0.1143	0.11375		0.10063	0.099675		0.10119	0.099968		0.1195	0.11856		0.10623	0.10349
448837	0.11317	0.11458		0.098729	0.099543		0.10025	0.10073		0.11977	0.12098		0.12003	0.11572
448838	0.11421	0.11548		0.099621	0.10032		0.10116	0.10152		0.121	0.12206		0.12093	0.11621
448839	0.11362	0.11488		0.099149	0.099824		0.10064	0.10099		0.12026	0.12129		0.12005	0.11565
448840	0.11493	0.11597		0.10029	0.10078		0.10179	0.10194		0.12179	0.12258		0.12099	0.11613
448841	0.11137	0.11178		0.097908	0.097821		0.098622	0.098255		0.11631	0.11645		0.1066	0.10461
448842	0.11213	0.11227		0.098625	0.098293		0.099285	0.098676		0.11711	0.11694		0.10627	0.10411
448843	0.11213	0.11217		0.098648	0.098225		0.099279	0.098591		0.11706	0.11679		0.10606	0.10401
448844	0.11265	0.11253		0.099135	0.098572		0.09974	0.098909		0.11763	0.11718		0.10589	0.1037
448845	0.11153	0.1131		0.09736	0.09832		0.098801	0.099437		0.11774	0.11913		0.11785	0.11425
448846	0.11235	0.11383		0.098038	0.098923		0.099518	0.10007		0.11875	0.12004		0.11894	0.11498
448847	0.11258	0.11398		0.098252	0.099067		0.099718	0.10021		0.119	0.12021		0.11895	0.11494
448848	0.11054	0.11136		0.097062	0.097347		0.097901	0.097894		0.11555	0.11613		0.10794	0.10595
448849	0.11095	0.11157		0.097477	0.097583		0.098254	0.098074		0.11592	0.11629		0.10727	0.10529
448850	0.11189	0.11209		0.098373	0.098086		0.099075	0.098523		0.11692	0.11681		0.10716	0.10503
448851	0.112	0.11212		0.098499	0.098149		0.099167	0.098551		0.11698	0.11679		0.1066	0.10451
448852	0.11122	0.11173		0.097717	0.09772		0.098488	0.098212		0.11623	0.11647		0.10755	0.1055
448853	0.11119	0.1128		0.097076	0.098067		0.098499	0.099169		0.11732	0.11875		0.11738	0.11393
448854	0.11543	0.11544		0.10108	0.10061		0.1022	0.10147		0.12185	0.12147		0.1168	0.11255
448855	0.11401	0.11457		0.099742	0.099771		0.10096	0.10071		0.12034	0.12058		0.11699	0.11303
448856	0.1126	0.11369		0.098407	0.098926		0.09973	0.099949		0.11883	0.11967		0.11719	0.11349
448857	0.11783	0.11745		0.10313	0.10231		0.10431	0.10323		0.12475	0.12394		0.11945	0.11425
448858	0.11662	0.11644		0.1021	0.10145		0.10325	0.10234		0.12329	0.1227		0.11812	0.1134
448859	0.11642	0.11661		0.1018	0.10149		0.10309	0.10249		0.12325	0.12308		0.11965	0.11474
448860	0.11502	0.11575		0.10047	0.10067		0.10186	0.10175		0.12176	0.12219		0.11985	0.11521
448861	0.11001	0.11116		0.096477	0.097057		0.097439	0.097719		0.11514	0.11608		0.10946	0.10739
448862	0.11027	0.11126		0.09676	0.097198		0.097662	0.097803		0.11533	0.1161		0.1087	0.10668
448863	0.11196	0.11227		0.098354	0.098163		0.099142	0.098684		0.11716	0.11716		0.10867	0.10632
448864	0.11191	0.11217		0.098351	0.098118		0.099097	0.098597		0.11702	0.11697		0.10791	0.10567
448865	0.11099	0.11172		0.097414	0.097613		0.09829	0.098205		0.11615	0.11662		0.10907	0.10686
448866	0.11024	0.11186		0.09634	0.097355		0.097651	0.098349		0.116	0.11746		0.115	0.11211
448867	0.11069	0.11231		0.09669	0.097697		0.098058	0.098745		0.11664	0.11809		0.11618	0.11302
448868	0.11399	0.1142		0.099889	0.0996		0.10093	0.10038		0.12002	0.11987		0.11448	0.11087
448869	0.11274	0.11343		0.098704	0.09886		0.099836	0.099713		0.11868	0.11908		0.11465	0.1113
448870	0.11148	0.11265		0.097521	0.098111		0.098743	0.099035		0.11734	0.11828		0.11483	0.11171
448871	0.1147	0.11482		0.10047	0.1001		0.10156	0.10092		0.12092	0.12067		0.11564	0.11171
448872	0.10978	0.11116		0.096156	0.096954		0.097239	0.097729		0.11507	0.11627		0.11116	0.1089
448873	0.10988	0.11115		0.096304	0.096997		0.097327	0.097716		0.11509	0.11616		0.11031	0.10815
448874	0.11233	0.11268		0.098593	0.098434		0.099467	0.099042		0.11775	0.11778		0.11041	0.10774
448875	0.11213	0.11246		0.098461	0.09829		0.099292	0.098855		0.11744	0.11746		0.10953	0.10703
448876	0.11105	0.11193		0.097374	0.097702		0.098353	0.098394		0.11641	0.11704		0.11078	0.10833
448877	0.10985	0.11139		0.096109	0.09705		0.097308	0.097935		0.11536	0.11673		0.113	0.11047
448878	0.11003	0.11162		0.096209	0.097192		0.097465	0.098132		0.11566	0.11708		0.114	0.11129
448879	0.113	0.11332		0.099101	0.098909		0.10006	0.099604		0.1187	0.11868		0.11236	0.10927
448880	0.11195	0.11269		0.098102	0.098297		0.099142	0.099057		0.11759	0.11804		0.11257	0.10968
448881	0.1109	0.11204		0.097105	0.097677		0.098224	0.0985		0.11647	0.11739		0.11279	0.11008
448882	0.11348	0.11375		0.099483	0.099248		0.10048	0.099986		0.11934	0.11927		0.11341	0.11007
448883	0.1098	0.11127		0.096118	0.096994		0.09726	0.097826		0.1152	0.11649		0.11208	0.10969
448884	0.11265	0.11299		0.098834	0.098664		0.099752	0.099316		0.11821	0.11822		0.11138	0.1085
448885	0.13798	0.12561		0.12312	0.11119		0.12181	0.11025		0.14547	0.13136		0.11236	0.10455
448886	0.13791	0.12533		0.12314	0.11101		0.12174	0.11001		0.14528	0.13097		0.11168	0.10404
448887	0.13743	0.12529		0.12258	0.11086		0.12133	0.10998		0.14494	0.13107		0.11264	0.10468
448888	0.13691	0.12462		0.12221	0.11034		0.12086	0.10938		0.14424	0.13023		0.11169	0.10392
448889	0.13717	0.12495		0.1224	0.1106		0.12109	0.10968		0.14459	0.13065		0.11216	0.1043
448890	0.1387	0.1262		0.12376	0.11172		0.12244	0.11078		0.14626	0.13202		0.11261	0.10482
448891	0.1389	0.12605		0.12405	0.11167		0.1226	0.11064		0.14633	0.13172		0.11174	0.10421
448892	0.1388	0.12612		0.12391	0.11169		0.12252	0.11071		0.14629	0.13187		0.11217	0.10451
448893	0.13813	0.12591		0.12318	0.1114		0.12195	0.11052		0.14572	0.13178		0.11302	0.10505
448894	0.13955	0.12744		0.12405	0.11235		0.1232	0.11186		0.1484	0.13442		0.12083	0.11035
448895	0.13865	0.12677		0.12326	0.11177		0.12241	0.11127		0.14731	0.13359		0.11988	0.10965
448896	0.13957	0.12732		0.1241	0.11226		0.12321	0.11176		0.14844	0.1343		0.12087	0.11031
448897	0.13824	0.12628		0.12295	0.11138		0.12205	0.11085		0.14684	0.13304		0.11949	0.10926
448898	0.14036	0.12812		0.12476	0.11294		0.12392	0.11246		0.14934	0.13521		0.12147	0.11088
448899	0.14086	0.12835		0.12523	0.11315		0.12436	0.11265		0.14997	0.13553		0.12206	0.11123
448900	0.13944	0.12747		0.12394	0.11238		0.12311	0.11189		0.14821	0.1344		0.12043	0.11014
448901	0.15065	0.13515		0.13443	0.11957		0.13294	0.1186		0.16014	0.14252		0.12193	0.11229
448902	0.15015	0.1348		0.134	0.11929		0.1325	0.1183		0.15948	0.14205		0.12099	0.11164
448903	0.15075	0.13536		0.13445	0.11969		0.13303	0.11879		0.1604	0.1429		0.12301	0.113
448904	0.14999	0.13493		0.13374	0.1193		0.13237	0.11842		0.15949	0.14235		0.12218	0.1124
448905	0.15007	0.13487		0.13387	0.11929		0.13244	0.11836		0.15948	0.1422		0.12159	0.11202
448906	0.1509	0.13498		0.13479	0.11952		0.13315	0.11845		0.1603	0.14224		0.12122	0.11185
448907	0.15078	0.13506		0.13461	0.11955		0.13305	0.11853		0.16022	0.14238		0.12157	0.11206
448908	0.15137	0.13541		0.13514	0.11983		0.13356	0.11883		0.16101	0.14289		0.12275	0.11286
448909	0.15106	0.13539		0.13479	0.11976		0.1333	0.11881		0.16071	0.14289		0.12287	0.11292
448910	0.15039	0.13454		0.13438	0.11919		0.1327	0.11806		0.15954	0.14159		0.1198	0.11088
448911	0.15027	0.13467		0.13419	0.11924		0.1326	0.11818		0.15951	0.14182		0.12039	0.11126
448912	0.14189	0.12956		0.12621	0.11434		0.12528	0.11372		0.15053	0.13638		0.11895	0.10952
448913	0.14247	0.12996		0.12677	0.11473		0.12579	0.11407		0.15111	0.13677		0.11874	0.10943
448914	0.14112	0.12897		0.12552	0.11382		0.1246	0.11321		0.14967	0.13572		0.11855	0.10919
448915	0.14151	0.1292		0.12592	0.11407		0.12494	0.11341		0.14999	0.13588		0.11798	0.10883
448916	0.14255	0.13008		0.12678	0.11478		0.12586	0.11418		0.15134	0.13702		0.11973	0.1101
448917	0.14359	0.13082		0.12775	0.11547		0.12677	0.11482		0.15243	0.13779		0.11974	0.1102
448918	0.14164	0.1294		0.12596	0.11416		0.12506	0.11358		0.15035	0.13629		0.11948	0.10985
448919	0.14009	0.12635		0.12492	0.11157		0.12362	0.11088		0.14947	0.13363		0.12291	0.11085
448920	0.13742	0.12434		0.12253	0.10981		0.12127	0.10913		0.14638	0.13128		0.12089	0.1092
448921	0.13875	0.12534		0.12372	0.11069		0.12244	0.11		0.14792	0.13246		0.1219	0.11003
448922	0.13769	0.12457		0.12277	0.11002		0.12151	0.10933		0.14667	0.13153		0.12096	0.1093
448923	0.14025	0.12648		0.12505	0.11169		0.12375	0.111		0.14963	0.13377		0.12293	0.1109
448924	0.13897	0.12553		0.12391	0.11085		0.12263	0.11016		0.14815	0.13265		0.12194	0.1101
448925	0.1346	0.12221		0.12003	0.10796		0.11879	0.10726		0.14309	0.12877		0.11861	0.10735
448926	0.13601	0.12327		0.12127	0.10888		0.12003	0.10819		0.14473	0.13002		0.11975	0.10827
448927	0.13511	0.12263		0.12048	0.10833		0.11924	0.10763		0.14363	0.12921		0.11878	0.10756
448928	0.1364	0.1236		0.12162	0.10917		0.12037	0.10848		0.14515	0.13037		0.11987	0.10843
448929	0.13197	0.12019		0.1177	0.10621		0.11648	0.1055		0.13998	0.12635		0.11634	0.10551
448930	0.13328	0.1212		0.11886	0.10708		0.11763	0.10638		0.14153	0.12756		0.11748	0.10643
448931	0.13279	0.12086		0.11842	0.1068		0.1172	0.10608		0.14086	0.12708		0.11664	0.10587
448932	0.13395	0.12174		0.11945	0.10756		0.11822	0.10685		0.14225	0.12814		0.11771	0.10672
448933	0.12971	0.11844		0.1157	0.1047		0.11449	0.10396		0.1373	0.12425		0.11431	0.10387
448934	0.13086	0.11939		0.11673	0.10553		0.11551	0.10479		0.13855	0.12528		0.11475	0.10439
448935	0.12788	0.117		0.11409	0.10346		0.11288	0.1027		0.1351	0.1225		0.11255	0.10246
448936	0.12936	0.11823		0.11541	0.10455		0.11419	0.10378		0.13671	0.12384		0.11311	0.10314
448937	0.14658	0.13107		0.1308	0.11581		0.12931	0.11501		0.15674	0.13898		0.12653	0.11408
448938	0.1447	0.12973		0.12907	0.11458		0.12766	0.11385		0.15469	0.13751		0.1258	0.11333
448939	0.14479	0.12982		0.12915	0.11466		0.12774	0.11392		0.15478	0.1376		0.1258	0.11336
448940	0.14671	0.13119		0.13091	0.11591		0.12943	0.11512		0.15687	0.1391		0.12653	0.11411
448941	0.14251	0.12814		0.12709	0.11316		0.12574	0.11245		0.15224	0.13571		0.12456	0.11224
448942	0.14261	0.12823		0.12717	0.11324		0.12583	0.11253		0.15234	0.1358		0.12456	0.11227
448943	0.14414	0.12963		0.12847	0.11444		0.12719	0.11376		0.15396	0.13729		0.12508	0.11297
448944	0.14337	0.12892		0.12781	0.11383		0.1265	0.11314		0.15314	0.13653		0.12481	0.11261
448945	0.14616	0.13111		0.1303	0.11576		0.12896	0.11506		0.15623	0.13897		0.12623	0.11398
448946	0.14547	0.13045		0.12972	0.1152		0.12835	0.11447		0.1555	0.13827		0.126	0.11366
448947	0.14201	0.12805		0.12656	0.11305		0.12531	0.11238		0.15151	0.13545		0.12354	0.11171
448948	0.14112	0.12726		0.1258	0.11237		0.12453	0.11168		0.15056	0.1346		0.12322	0.1113
448949	0.14343	0.12943		0.12774	0.11421		0.12657	0.11359		0.15306	0.13695		0.12426	0.11252
448950	0.14271	0.12873		0.12715	0.11363		0.12594	0.11297		0.15227	0.13619		0.12388	0.1121
448951	0.14533	0.13085		0.12944	0.11547		0.12824	0.11483		0.15523	0.1386		0.12558	0.11361
448952	0.14472	0.13023		0.12895	0.11495		0.12771	0.11429		0.15458	0.13793		0.12531	0.11328
448953	0.13983	0.12643		0.12463	0.11163		0.1234	0.11096		0.14898	0.13354		0.12181	0.11032
448954	0.14147	0.12795		0.12601	0.11293		0.12486	0.1123		0.15078	0.13522		0.1227	0.11127
448955	0.14065	0.12719		0.12531	0.11228		0.12412	0.11162		0.14987	0.13437		0.12224	0.11079
448956	0.13876	0.1255		0.12369	0.11082		0.12245	0.11014		0.14781	0.13253		0.12137	0.1098
448957	0.13764	0.12478		0.12268	0.1102		0.12147	0.10951		0.14639	0.13157		0.11992	0.10882
448958	0.13956	0.12651		0.12432	0.11168		0.12318	0.11103		0.14853	0.13349		0.12101	0.10995
448959	0.13859	0.12564		0.1235	0.11093		0.12232	0.11027		0.14746	0.13252		0.12045	0.10938
448960	0.13637	0.1237		0.12158	0.10926		0.12035	0.10857		0.14501	0.13039		0.11933	0.10818
448961	0.13552	0.12317		0.12081	0.10881		0.11961	0.10811		0.14387	0.12963		0.11796	0.10729
448962	0.13766	0.12507		0.12265	0.11044		0.12151	0.10977		0.14628	0.13176		0.11924	0.10858
448963	0.13659	0.12412		0.12173	0.10963		0.12056	0.10894		0.14507	0.13069		0.11859	0.10793
448964	0.13415	0.12202		0.11961	0.10781		0.1184	0.1071		0.14236	0.12836		0.11728	0.10657
448965	0.13369	0.12178		0.11921	0.10762		0.118	0.10689		0.14167	0.12793		0.1161	0.10586
448966	0.13592	0.12374		0.12112	0.1093		0.11998	0.10861		0.14417	0.13013		0.11743	0.1072
448967	0.1348	0.12276		0.12016	0.10846		0.11899	0.10775		0.14292	0.12903		0.11675	0.10652
448968	0.13227	0.12059		0.11796	0.10658		0.11675	0.10585		0.1401	0.12661		0.11541	0.10512
448969	0.13222	0.12065		0.11793	0.10666		0.11671	0.1059		0.13987	0.12651		0.11444	0.10461
448970	0.13447	0.12263		0.11986	0.10836		0.1187	0.10763		0.14239	0.12874		0.11576	0.10595
448971	0.13334	0.12164		0.11889	0.10751		0.1177	0.10677		0.14113	0.12762		0.11509	0.10527
448972	0.13079	0.11944		0.11667	0.1056		0.11545	0.10484		0.13828	0.12518		0.11376	0.10387
448973	0.13107	0.11974		0.11693	0.1059		0.1157	0.1051		0.13842	0.12536		0.11295	0.1035
448974	0.13329	0.12171		0.11884	0.10759		0.11766	0.10683		0.14091	0.12757		0.11423	0.10482
448975	0.13218	0.12072		0.11789	0.10674		0.11668	0.10597		0.13966	0.12646		0.11358	0.10415
448976	0.12962	0.11852		0.11566	0.10484		0.11442	0.10404		0.13682	0.12401		0.11229	0.10276
448977	0.13024	0.11905		0.11623	0.10534		0.11497	0.10451		0.13733	0.12445		0.11161	0.10253
448978	0.12879	0.11783		0.11496	0.10427		0.11369	0.10343		0.13572	0.12309		0.11095	0.1018
448979	0.13345	0.12069		0.11952	0.10718		0.11777	0.10594		0.13999	0.12555		0.10779	0.10059
448980	0.13115	0.11867		0.11752	0.10543		0.11574	0.10417		0.13742	0.1233		0.10678	0.099488
448981	0.13229	0.11968		0.11852	0.1063		0.11675	0.10505		0.1387	0.12442		0.10727	0.10003
448982	0.13205	0.11978		0.1182	0.10631		0.11655	0.10514		0.13856	0.12463		0.10793	0.10045
448983	0.13035	0.11832		0.11671	0.10503		0.11505	0.10386		0.13668	0.12301		0.10722	0.099661
448984	0.13513	0.12183		0.1211	0.10826		0.11925	0.10694		0.14173	0.12673		0.10779	0.10086
448985	0.13407	0.12086		0.12019	0.10743		0.11831	0.10609		0.14052	0.12563		0.10723	0.1003
448986	0.13301	0.11989		0.11928	0.1066		0.11737	0.10524		0.13932	0.12454		0.10668	0.099742
448987	0.13673	0.12295		0.1226	0.10931		0.12065	0.10792		0.14339	0.12788		0.10778	0.10112
448988	0.13583	0.12208		0.12184	0.10857		0.11985	0.10715		0.14235	0.12688		0.10721	0.10058
448989	0.13493	0.1212		0.12109	0.10783		0.11906	0.10638		0.14131	0.12589		0.10666	0.10006
448990	0.13806	0.1239		0.12383	0.11019		0.12182	0.10875		0.14479	0.12887		0.10781	0.10136
448991	0.13735	0.12315		0.12325	0.10957		0.12119	0.10809		0.14393	0.128		0.10725	0.10087
448992	0.13663	0.1224		0.12267	0.10895		0.12055	0.10743		0.14309	0.12714		0.10672	0.1004
448993	0.14974	0.13287		0.13399	0.11772		0.13207	0.11659		0.15963	0.1405		0.1245	0.11341
448994	0.1497	0.13302		0.13385	0.11775		0.13204	0.11672		0.15981	0.14085		0.12576	0.11414
448995	0.14972	0.13294		0.13392	0.11773		0.13206	0.11666		0.15971	0.14067		0.12513	0.11377
448996	0.15011	0.13345		0.13418	0.11811		0.13241	0.1171		0.16024	0.14129		0.12582	0.11427
448997	0.1503	0.13347		0.13444	0.11822		0.13258	0.11712		0.16023	0.14114		0.12463	0.11361
448998	0.15002	0.13317		0.13422	0.11797		0.13232	0.11685		0.15993	0.14082		0.12456	0.1135
448999	0.14914	0.13276		0.13326	0.11743		0.13156	0.11649		0.15937	0.1407		0.12652	0.11449
449000	0.14942	0.13304		0.13348	0.11767		0.13181	0.11674		0.15966	0.14099		0.12655	0.11458
449001	0.14808	0.13209		0.13222	0.11677		0.13063	0.11591		0.15833	0.14006		0.12679	0.11447
449002	0.14827	0.13227		0.13237	0.11693		0.1308	0.11607		0.15852	0.14025		0.12679	0.11452
449003	0.14939	0.13342		0.13328	0.11789		0.1318	0.11708		0.15971	0.14147		0.12718	0.11505
449004	0.14882	0.13283		0.13282	0.11739		0.13129	0.11656		0.1591	0.14083		0.12696	0.11477
449005	0.15038	0.1341		0.13423	0.11854		0.13267	0.11767		0.16069	0.14212		0.12692	0.11506
449006	0.14974	0.13338		0.13373	0.11795		0.13209	0.11704		0.15999	0.14135		0.12665	0.11472
449007	0.15006	0.13373		0.13398	0.11824		0.13238	0.11735		0.16033	0.14173		0.12678	0.11489
449008	0.14793	0.13239		0.13192	0.11692		0.13051	0.11617		0.15816	0.14037		0.12691	0.11466
449009	0.14731	0.13177		0.13141	0.1164		0.12996	0.11563		0.1575	0.13972		0.12671	0.11437
449010	0.14874	0.13338		0.13253	0.11774		0.13124	0.11704		0.15901	0.14143		0.12724	0.11514
449011	0.14819	0.1327		0.13211	0.11718		0.13075	0.11645		0.15843	0.14071		0.12701	0.11481
449012	0.14846	0.13304		0.13232	0.11746		0.13099	0.11674		0.15872	0.14106		0.12712	0.11497
449013	0.15009	0.13436		0.13378	0.11864		0.13243	0.1179		0.16045	0.14247		0.1275	0.1155
449014	0.14962	0.13373		0.13344	0.11813		0.132	0.11735		0.15995	0.14179		0.12727	0.11519
449015	0.14985	0.13404		0.13361	0.11838		0.13221	0.11762		0.16019	0.14212		0.12738	0.11534
449016	0.14711	0.13218		0.13105	0.11666		0.12981	0.116		0.15723	0.14011		0.12658	0.11449
449017	0.14663	0.13164		0.13067	0.1162		0.12938	0.11552		0.15672	0.13953		0.12639	0.11422
449018	0.14723	0.13266		0.13106	0.11702		0.12994	0.11642		0.15732	0.14059		0.12652	0.11463
449019	0.14717	0.13241		0.13105	0.11683		0.12987	0.1162		0.15727	0.14034		0.12653	0.11455
449020	0.14866	0.13373		0.13235	0.11799		0.13119	0.11736		0.15888	0.14177		0.1271	0.11519
449021	0.14871	0.13349		0.13247	0.11781		0.13122	0.11714		0.15896	0.14153		0.12718	0.11514
449022	0.14868	0.13361		0.13241	0.1179		0.1312	0.11725		0.15892	0.14165		0.12713	0.11516
449023	0.14568	0.13148		0.12966	0.11597		0.12857	0.11539		0.15558	0.13926		0.12566	0.11387
449024	0.1455	0.13116		0.12954	0.11571		0.1284	0.1151		0.15539	0.13892		0.1256	0.11373
449025	0.14519	0.13145		0.12914	0.11589		0.12816	0.11536		0.15496	0.13915		0.12517	0.11365
449026	0.14543	0.13146		0.1294	0.11593		0.12836	0.11537		0.15526	0.1392		0.1254	0.11375
449027	0.14652	0.13247		0.13033	0.1168		0.12932	0.11626		0.15646	0.14032		0.12596	0.11432
449028	0.14687	0.13256		0.13069	0.11691		0.12962	0.11634		0.15688	0.14045		0.12623	0.11447
449029	0.14404	0.13023		0.12819	0.11487		0.12712	0.11429		0.1537	0.13782		0.12457	0.11296
449030	0.14381	0.13038		0.12791	0.11495		0.12694	0.11442		0.15339	0.13793		0.12428	0.1129
449031	0.14392	0.1303		0.12805	0.1149		0.12703	0.11435		0.15354	0.13786		0.12441	0.11292
449032	0.14373	0.12982		0.12796	0.11453		0.12684	0.11393		0.15337	0.13737		0.1244	0.11273
449033	0.14236	0.12894		0.1267	0.11375		0.12565	0.11317		0.15177	0.13632		0.1233	0.11194
449034	0.14242	0.1293		0.12668	0.11401		0.12572	0.11348		0.1518	0.13668		0.12331	0.1121
449035	0.14239	0.12912		0.12669	0.11387		0.12568	0.11332		0.15178	0.13649		0.12329	0.11201
449036	0.14191	0.12844		0.12635	0.11333		0.12525	0.11273		0.15127	0.13576		0.12299	0.11159
449037	0.14067	0.12765		0.12522	0.11263		0.12417	0.11204		0.14979	0.13478		0.12186	0.1108
449038	0.14103	0.12822		0.12545	0.11307		0.12449	0.11253		0.15018	0.1354		0.12214	0.11117
449039	0.14085	0.12793		0.12533	0.11284		0.12433	0.11228		0.14998	0.13509		0.12199	0.11098
449040	0.14011	0.12707		0.12477	0.11215		0.12367	0.11153		0.14916	0.13413		0.12142	0.11037
449041	0.13898	0.12636		0.12373	0.11151		0.12268	0.1109		0.14778	0.13323		0.12027	0.10957
449042	0.13952	0.12705		0.12413	0.11206		0.12317	0.11151		0.14839	0.134		0.12074	0.11009
449043	0.13925	0.1267		0.12393	0.11178		0.12292	0.1112		0.14808	0.13361		0.12049	0.10982
449044	0.13832	0.12571		0.12319	0.11097		0.12209	0.11034		0.14703	0.13249		0.11974	0.10907
449045	0.1373	0.12507		0.12226	0.11041		0.1212	0.10978		0.14576	0.13165		0.11852	0.10825
449046	0.13799	0.12586		0.1228	0.11105		0.12182	0.11047		0.14656	0.13255		0.11917	0.10889
449047	0.13765	0.12546		0.12253	0.11073		0.12151	0.11012		0.14616	0.1321		0.11884	0.10857
449048	0.13661	0.1244		0.12169	0.10986		0.12059	0.10919		0.14496	0.13089		0.11797	0.10772
449049	0.13585	0.12396		0.121	0.10947		0.11992	0.1088		0.14398	0.13026		0.11684	0.10699
449050	0.13668	0.12484		0.12166	0.11019		0.12066	0.10958		0.14494	0.13128		0.11763	0.10774
449051	0.13626	0.12439		0.12133	0.10983		0.12029	0.10919		0.14446	0.13077		0.11723	0.10736
449052	0.13516	0.12329		0.12043	0.10891		0.11931	0.10822		0.14318	0.1295		0.11629	0.10646
449053	0.13475	0.1231		0.12006	0.10876		0.11896	0.10806		0.14259	0.12917		0.11534	0.1059
449054	0.13565	0.12404		0.12078	0.10953		0.11976	0.10888		0.14365	0.13026		0.1162	0.10671
449055	0.1352	0.12357		0.12042	0.10914		0.11936	0.10847		0.14311	0.12971		0.11576	0.1063
449056	0.13402	0.1224		0.11945	0.10817		0.11831	0.10744		0.14175	0.12836		0.11478	0.10535
449057	0.13398	0.12248		0.11941	0.10826		0.11828	0.10751		0.14156	0.12834		0.11399	0.10494
449058	0.135	0.12352		0.12025	0.10911		0.11919	0.10842		0.14277	0.12954		0.11492	0.10581
449059	0.13449	0.123		0.11983	0.10869		0.11873	0.10797		0.14216	0.12893		0.11445	0.10537
449060	0.13248	0.12105		0.11816	0.10706		0.11695	0.10626		0.13984	0.12669		0.11288	0.10385
449061	0.13322	0.12176		0.11878	0.10766		0.11761	0.10688		0.1407	0.12751		0.11342	0.10439
449062	0.13136	0.12005		0.11719	0.1062		0.11596	0.10538		0.13858	0.12557		0.11223	0.10318
449063	0.13199	0.12061		0.11777	0.10672		0.11652	0.10587		0.13912	0.12606		0.11163	0.10299
449064	0.13361	0.12215		0.11913	0.10802		0.11795	0.10722		0.14099	0.12782		0.11281	0.10413
449065	0.13279	0.12138		0.11845	0.10737		0.11723	0.10655		0.14005	0.12694		0.11221	0.10355
449066	0.12978	0.11863		0.11588	0.10502		0.11457	0.10413		0.13665	0.12383		0.1104	0.1017
449067	0.13088	0.11962		0.11682	0.10587		0.11554	0.105		0.13788	0.12494		0.111	0.10233
449068	0.12831	0.11737		0.11459	0.10393		0.11327	0.10303		0.13501	0.12244		0.10973	0.10095
449069	0.12979	0.11852		0.11595	0.10499		0.11457	0.10403		0.13649	0.12356		0.10942	0.10107
449070	0.13203	0.12055		0.11787	0.10673		0.11655	0.10582		0.139	0.12585		0.11064	0.10236
449071	0.13091	0.11953		0.11691	0.10586		0.11556	0.10493		0.13774	0.1247		0.11001	0.10171
449072	0.12825	0.1172		0.1146	0.10384		0.11321	0.10288		0.13477	0.1221		0.10871	0.1003
449073	0.1302	0.11869		0.11639	0.10521		0.11493	0.10418		0.13678	0.12363		0.10869	0.10067
449074	0.12863	0.11734		0.11501	0.10403		0.11354	0.103		0.13503	0.12213		0.10799	0.099892
449075	0.13099	0.11914		0.11717	0.10567		0.11562	0.10458		0.13752	0.12402		0.10824	0.10049
449076	0.12937	0.11774		0.11575	0.10445		0.11419	0.10335		0.13572	0.12247		0.10754	0.099715
449077	0.13356	0.12145		0.11938	0.10766		0.11789	0.10661		0.14042	0.12663		0.10959	0.10189
449078	0.13227	0.12029		0.11828	0.10667		0.11675	0.10559		0.13896	0.12532		0.1089	0.10118
449079	0.13269	0.12093		0.11854	0.10713		0.11713	0.10615		0.13959	0.12615		0.11005	0.10207
449080	0.13144	0.11981		0.11746	0.10617		0.11603	0.10517		0.13818	0.12489		0.10935	0.10136
449081	0.13467	0.12216		0.12045	0.10835		0.11886	0.10723		0.14152	0.12731		0.10929	0.10186
449082	0.13336	0.12097		0.11932	0.10733		0.1177	0.10618		0.14004	0.12597		0.10859	0.10114
449083	0.13632	0.12381		0.12181	0.10973		0.12033	0.10868		0.14345	0.12922		0.11058	0.10303
449084	0.13549	0.12298		0.12113	0.10904		0.11959	0.10795		0.14248	0.12827		0.10992	0.10244
449085	0.13519	0.12305		0.12073	0.109		0.11933	0.10801		0.14231	0.12847		0.11081	0.10303
449086	0.13437	0.12225		0.12006	0.10833		0.11861	0.10731		0.14136	0.12755		0.11019	0.10245
449087	0.13595	0.12301		0.12165	0.10916		0.11998	0.10797		0.14283	0.12818		0.10919	0.10197
449088	0.13746	0.1246		0.12287	0.11047		0.12133	0.10937		0.14463	0.13004		0.11054	0.10316
449089	0.1367	0.12381		0.12226	0.10982		0.12065	0.10867		0.14373	0.1291		0.10985	0.10256
449090	0.13469	0.12185		0.12059	0.10817		0.11887	0.10695		0.1414	0.12686		0.10847	0.10127
449091	0.13729	0.12395		0.12291	0.11004		0.12116	0.10879		0.14423	0.12915		0.10919	0.10218
449092	0.13853	0.12536		0.12387	0.11118		0.12227	0.11004		0.14576	0.13083		0.11057	0.10333
449093	0.13791	0.12466		0.12339	0.11061		0.12172	0.10942		0.14499	0.12999		0.10986	0.10275
449094	0.13585	0.12254		0.1217	0.10885		0.11988	0.10756		0.14256	0.12753		0.10824	0.10129
449095	0.13657	0.12324		0.1223	0.10945		0.12052	0.10817		0.14339	0.12834		0.1087	0.10173
449096	0.13851	0.12482		0.12404	0.11085		0.12224	0.10956		0.14551	0.13006		0.10922	0.10239
449097	0.1396	0.12614		0.12485	0.11189		0.12321	0.11071		0.14689	0.13165		0.11064	0.10353
449098	0.13906	0.12548		0.12444	0.11137		0.12272	0.11014		0.1462	0.13085		0.10991	0.10295
449099	0.13732	0.12357		0.12307	0.10982		0.12118	0.10846		0.14409	0.1286		0.10824	0.10153
449100	0.13792	0.1242		0.12355	0.11034		0.12171	0.10901		0.1448	0.12933		0.10872	0.10195
449101	0.13962	0.12563		0.12505	0.11159		0.12321	0.11026		0.14668	0.1309		0.10931	0.10262
449102	0.14063	0.1269		0.12579	0.11259		0.12411	0.11138		0.14798	0.13246		0.11078	0.10377
449103	0.14012	0.12626		0.12542	0.11209		0.12366	0.11082		0.14733	0.13168		0.11003	0.10318
449104	0.13858	0.12448		0.12424	0.11066		0.12228	0.10925		0.14541	0.12955		0.10829	0.10177
449105	0.1391	0.12505		0.12465	0.11112		0.12275	0.10976		0.14604	0.13022		0.10879	0.10219
449106	0.14076	0.12647		0.1261	0.11236		0.12422	0.111		0.1479	0.13181		0.10946	0.10289
449107	0.14168	0.12768		0.12675	0.1133		0.12504	0.11207		0.14912	0.1333		0.11099	0.10405
449108	0.14122	0.12708		0.12643	0.11283		0.12463	0.11154		0.14851	0.13255		0.11021	0.10346
449109	0.13936	0.12485		0.12503	0.11106		0.12296	0.10957		0.14616	0.12986		0.10793	0.10165
449110	0.1403	0.12593		0.12574	0.11193		0.1238	0.11053		0.14732	0.13116		0.10893	0.10247
449111	0.13983	0.12539		0.12539	0.11149		0.12338	0.11005		0.14674	0.13051		0.10842	0.10205
449112	0.13799	0.12338		0.12393	0.10985		0.12175	0.10829		0.14451	0.12816		0.10681	0.10069
449113	0.13868	0.12411		0.12448	0.11046		0.12235	0.10893		0.14533	0.12901		0.10736	0.10116
449114	0.14063	0.12577		0.12619	0.11191		0.12408	0.11039		0.14751	0.13085		0.10813	0.10199
449115	0.14193	0.12734		0.12717	0.11315		0.12524	0.11177		0.14916	0.13275		0.10972	0.10323
449116	0.1415	0.12682		0.12684	0.11274		0.12485	0.11131		0.14861	0.13211		0.10917	0.10281
449117	0.14107	0.1263		0.12652	0.11232		0.12447	0.11085		0.14806	0.13148		0.10864	0.10239
449118	0.13997	0.12505		0.12566	0.11132		0.12349	0.10976		0.14671	0.13001		0.10753	0.10149
449119	0.13931	0.12433		0.12514	0.11073		0.1229	0.10912		0.14591	0.12916		0.10696	0.10102
449120	0.14195	0.12675		0.12739	0.11279		0.12524	0.11124		0.14894	0.13191		0.10846	0.10242
449121	0.14129	0.12603		0.12687	0.1122		0.12465	0.11061		0.14814	0.13106		0.10783	0.10191
449122	0.14064	0.12531		0.12636	0.11162		0.12407	0.10998		0.14734	0.13021		0.10723	0.10142
449123	0.14136	0.12559		0.12709	0.11194		0.1247	0.11022		0.14804	0.13045		0.10705	0.10144
449124	0.14052	0.12473		0.12641	0.11123		0.12395	0.10947		0.14705	0.12947		0.10647	0.10094
449125	0.13969	0.12387		0.12573	0.11052		0.12322	0.10872		0.14607	0.12848		0.10592	0.10047
449126	0.14654	0.12931		0.13168	0.11509		0.12923	0.11348		0.1547	0.13543		0.11524	0.10746
449127	0.14691	0.12973		0.13195	0.1154		0.12956	0.11384		0.15527	0.13602		0.11631	0.10815
449128	0.14664	0.12942		0.13176	0.11518		0.12932	0.11357		0.15481	0.13555		0.11528	0.1075
449129	0.14741	0.13028		0.13232	0.11581		0.13001	0.11433		0.15604	0.13681		0.11772	0.10906
449130	0.14853	0.13149		0.13315	0.11672		0.131	0.11539		0.15771	0.13851		0.12067	0.11098
449131	0.14795	0.13088		0.13272	0.11626		0.13049	0.11485		0.15686	0.13765		0.11919	0.11002
449132	0.14947	0.13255		0.13389	0.1176		0.13184	0.11631		0.15877	0.13966		0.12107	0.11139
449133	0.149	0.13202		0.13352	0.11716		0.13142	0.11585		0.15824	0.13908		0.12086	0.11117
449134	0.1487	0.13176		0.13333	0.11702		0.13116	0.11562		0.15753	0.13846		0.11848	0.10973
449135	0.14908	0.13215		0.1336	0.1173		0.13149	0.11596		0.15814	0.13905		0.11978	0.11055
449136	0.14784	0.13078		0.13265	0.11622		0.13039	0.11476		0.15654	0.13736		0.11795	0.10927
449137	0.14827	0.13127		0.13299	0.11662		0.13077	0.11519		0.15703	0.13791		0.11821	0.10949
449138	0.1493	0.13233		0.13371	0.11734		0.13168	0.11612		0.15888	0.13969		0.12281	0.11235
449139	0.1489	0.13191		0.13342	0.11703		0.13133	0.11575		0.15829	0.1391		0.12174	0.11166
449140	0.15006	0.13315		0.13432	0.11803		0.13236	0.11684		0.15971	0.14057		0.12305	0.11264
449141	0.14968	0.13274		0.13401	0.11769		0.13202	0.11648		0.15929	0.14013		0.12292	0.11249
449142	0.14976	0.13285		0.1341	0.11781		0.13209	0.11657		0.15923	0.14011		0.12206	0.11201
449143	0.15131	0.13453		0.13529	0.11916		0.13348	0.11805		0.16115	0.14213		0.12395	0.11344
449144	0.15048	0.13361		0.13464	0.1184		0.13273	0.11724		0.16018	0.14108		0.12333	0.11289
449145	0.15089	0.13407		0.13496	0.11878		0.1331	0.11765		0.16066	0.1416		0.12363	0.11316
449146	0.15075	0.134		0.13487	0.11877		0.13298	0.11758		0.16027	0.14132		0.12212	0.11226
449147	0.15102	0.13426		0.13507	0.11896		0.13322	0.11782		0.1607	0.14172		0.12303	0.11285
449148	0.1499	0.13303		0.13422	0.11799		0.13222	0.11674		0.15926	0.14021		0.1214	0.11166
449149	0.15032	0.13351		0.13454	0.11838		0.1326	0.11716		0.15976	0.14076		0.12175	0.11195
449150	0.15018	0.13331		0.13437	0.11812		0.13247	0.11698		0.15996	0.14085		0.12384	0.11313
449151	0.1514	0.1347		0.13528	0.11922		0.13356	0.1182		0.16146	0.1425		0.12532	0.11427
449152	0.15067	0.13387		0.13472	0.11855		0.1329	0.11747		0.16063	0.14158		0.12484	0.11381
449153	0.15103	0.13428		0.135	0.11888		0.13323	0.11783		0.16105	0.14203		0.12507	0.11404
449154	0.14951	0.1326		0.13385	0.11753		0.13187	0.11635		0.15925	0.14009		0.12365	0.11288
449155	0.15209	0.1357		0.13575	0.12		0.13419	0.11908		0.16229	0.14364		0.1261	0.11494
449156	0.15163	0.13503		0.13543	0.11947		0.13376	0.11848		0.16173	0.14287		0.12556	0.11448
449157	0.15186	0.13536		0.13559	0.11973		0.13397	0.11878		0.16201	0.14325		0.12582	0.11471
449158	0.15207	0.1356		0.1358	0.11998		0.13416	0.11899		0.16208	0.14338		0.12492	0.11422
449159	0.15156	0.13489		0.13546	0.11943		0.1337	0.11836		0.16145	0.14254		0.12425	0.11368
449160	0.15182	0.13524		0.13563	0.11971		0.13393	0.11868		0.16177	0.14296		0.12458	0.11395
449161	0.15108	0.13454		0.13492	0.11901		0.13328	0.11806		0.1613	0.14248		0.1263	0.1148
449162	0.15169	0.13546		0.13533	0.11973		0.13384	0.11887		0.162	0.14351		0.12686	0.11534
449163	0.15148	0.13515		0.13519	0.11948		0.13365	0.11859		0.16176	0.14315		0.12665	0.11515
449164	0.15128	0.13484		0.13505	0.11924		0.13346	0.11832		0.16153	0.14281		0.12647	0.11497
449165	0.15043	0.1338		0.13442	0.1184		0.1327	0.11741		0.16058	0.14167		0.12596	0.11443
449166	0.15075	0.13417		0.13467	0.1187		0.13298	0.11773		0.16093	0.14207		0.12612	0.11461
449167	0.15104	0.13503		0.13468	0.11928		0.13326	0.11849		0.1614	0.14313		0.12733	0.11554
449168	0.1506	0.1344		0.13438	0.11878		0.13286	0.11794		0.16092	0.14244		0.12704	0.1152
449169	0.15082	0.13471		0.13453	0.11903		0.13306	0.11821		0.16116	0.14278		0.12718	0.11536
449170	0.15078	0.13528		0.13431	0.11943		0.13305	0.11872		0.1611	0.14339		0.12728	0.11559
449171	0.15095	0.13511		0.13456	0.11933		0.13319	0.11856		0.16129	0.14321		0.1273	0.11554
449172	0.15086	0.13519		0.13443	0.11937		0.13312	0.11864		0.16119	0.14329		0.12728	0.11556
449173	0.15145	0.13575		0.13496	0.11989		0.13364	0.11913		0.16174	0.14382		0.12695	0.11549
449174	0.15161	0.13555		0.1352	0.11977		0.13377	0.11895		0.16191	0.1436		0.12687	0.11538
449175	0.15152	0.13565		0.13508	0.11983		0.1337	0.11903		0.16182	0.14371		0.12691	0.11543
449176	0.14984	0.13461		0.13344	0.11879		0.13223	0.11813		0.16014	0.1427		0.12734	0.1155
449177	0.15	0.13444		0.13366	0.11869		0.13236	0.11797		0.16034	0.14254		0.12743	0.11549
449178	0.14992	0.13452		0.13355	0.11874		0.13229	0.11805		0.16024	0.14262		0.12738	0.11549
449179	0.14886	0.13426		0.13246	0.11842		0.13138	0.11783		0.15901	0.14227		0.12677	0.11515
449180	0.14935	0.13443		0.13294	0.1186		0.1318	0.11797		0.15957	0.14248		0.12704	0.11532
449181	0.14965	0.13484		0.1332	0.11896		0.13208	0.11833		0.15982	0.14285		0.12668	0.11519
449182	0.15021	0.13506		0.13375	0.11919		0.13256	0.11852		0.16045	0.14311		0.12696	0.11538
449183	0.1478	0.13345		0.13148	0.11768		0.13045	0.11712		0.15787	0.14141		0.12652	0.11484
449184	0.14822	0.13359		0.13191	0.11783		0.13081	0.11723		0.15837	0.14158		0.1268	0.11501
449185	0.1465	0.13277		0.13026	0.11704		0.12932	0.11652		0.15635	0.14056		0.12551	0.11415
449186	0.14715	0.13311		0.13086	0.11736		0.12988	0.11682		0.1571	0.14098		0.12601	0.11449
449187	0.14744	0.13347		0.13111	0.11768		0.13014	0.11714		0.15734	0.14131		0.12566	0.11436
449188	0.14815	0.13386		0.13178	0.11805		0.13076	0.11748		0.15817	0.14178		0.12621	0.11475
449189	0.14542	0.13193		0.12928	0.11629		0.12837	0.11579		0.15517	0.13965		0.12511	0.11376
449190	0.14597	0.1322		0.1298	0.11654		0.12884	0.11602		0.15581	0.13998		0.12553	0.11404
449191	0.14424	0.1312		0.1282	0.11565		0.12733	0.11516		0.15371	0.13872		0.12378	0.11284
449192	0.14482	0.13156		0.12873	0.11596		0.12785	0.11547		0.15443	0.13918		0.12444	0.1133
449193	0.1452	0.13194		0.12907	0.11631		0.12818	0.11581		0.15477	0.13953		0.12415	0.11319
449194	0.14585	0.13235		0.12966	0.11667		0.12875	0.11616		0.15555	0.14004		0.12482	0.11367
449195	0.14428	0.13104		0.12825	0.1155		0.12736	0.11501		0.15388	0.13864		0.12449	0.11322
449196	0.14326	0.13044		0.12733	0.11497		0.12647	0.11448		0.15262	0.13786		0.12327	0.1124
449197	0.14376	0.13073		0.12779	0.11523		0.12691	0.11474		0.15325	0.13824		0.12388	0.11281
449198	0.14473	0.13124		0.12869	0.11569		0.12776	0.11518		0.15442	0.13889		0.12482	0.11343
449199	0.14313	0.13013		0.12723	0.1147		0.12635	0.11422		0.15258	0.13761		0.12377	0.11261
449200	0.1423	0.12968		0.12648	0.1143		0.12563	0.11382		0.15155	0.13699		0.12271	0.11192
449201	0.14271	0.1299		0.12685	0.1145		0.12599	0.11401		0.15206	0.13729		0.12323	0.11226
449202	0.14347	0.13025		0.12757	0.11482		0.12664	0.11432		0.15298	0.13776		0.12402	0.11275
449203	0.14199	0.12924		0.12623	0.11392		0.12535	0.11343		0.15128	0.13657		0.12296	0.11195
449204	0.14131	0.12889		0.1256	0.1136		0.12476	0.11313		0.15042	0.13609		0.1221	0.11141
449205	0.14165	0.12906		0.12591	0.11376		0.12505	0.11328		0.15085	0.13633		0.12253	0.11168
449206	0.1422	0.12927		0.12645	0.11396		0.12553	0.11346		0.15154	0.13662		0.12313	0.11202
449207	0.14094	0.12828		0.12534	0.11311		0.12442	0.11259		0.15007	0.13546		0.12209	0.1112
449208	0.14039	0.12825		0.12478	0.11306		0.12395	0.11257		0.14928	0.13527		0.12096	0.1106
449209	0.14135	0.12902		0.12563	0.11374		0.12479	0.11324		0.15036	0.13615		0.1215	0.11107
449210	0.13932	0.12746		0.12384	0.11239		0.12301	0.11188		0.14797	0.1343		0.11974	0.10972
449211	0.14024	0.12821		0.12466	0.11305		0.12382	0.11254		0.14901	0.13515		0.12025	0.11017
449212	0.13838	0.12668		0.12302	0.1117		0.12218	0.11119		0.14692	0.1334		0.11917	0.10922
449213	0.13758	0.12595		0.12234	0.11108		0.12148	0.11055		0.14601	0.13257		0.11859	0.1087
449214	0.1375	0.12599		0.12227	0.11114		0.12141	0.1106		0.14581	0.13253		0.11792	0.10831
449215	0.13831	0.1267		0.12297	0.11175		0.12212	0.11122		0.14673	0.13334		0.11848	0.10881
449216	0.1368	0.12533		0.12168	0.11058		0.12079	0.11001		0.145	0.13176		0.11735	0.1078
449217	0.13625	0.12472		0.12125	0.11008		0.1203	0.10948		0.14435	0.13105		0.11679	0.10728
449218	0.13711	0.1254		0.12198	0.11064		0.12105	0.11007		0.14545	0.13193		0.1181	0.10823
449219	0.1363	0.12491		0.12128	0.11026		0.12035	0.10965		0.1443	0.13117		0.1162	0.107
449220	0.13686	0.12547		0.12174	0.11072		0.12084	0.11014		0.14495	0.13182		0.1167	0.10745
449221	0.13567	0.12424		0.12077	0.10971		0.11979	0.10906		0.14356	0.13039		0.11561	0.10644
449222	0.13534	0.12388		0.12051	0.10941		0.11949	0.10874		0.14316	0.12996		0.11526	0.10612
449223	0.13595	0.12438		0.12101	0.1098		0.12003	0.10918		0.144	0.13065		0.11649	0.10699
449224	0.13547	0.12405		0.12064	0.10958		0.11961	0.10889		0.14319	0.13005		0.1146	0.10576
449225	0.1361	0.1247		0.12115	0.11012		0.12017	0.10947		0.14393	0.13081		0.11519	0.1063
449226	0.13467	0.12321		0.11999	0.1089		0.11889	0.10816		0.14224	0.12907		0.11379	0.10503
449227	0.13414	0.12268		0.11956	0.10846		0.11842	0.10769		0.14161	0.12844		0.11329	0.10458
449228	0.13483	0.12327		0.12019	0.109		0.11904	0.10821		0.14227	0.12901		0.11294	0.10449
449229	0.13566	0.12413		0.12086	0.10971		0.11977	0.10896		0.14326	0.13002		0.11381	0.10526
449230	0.13524	0.1237		0.12053	0.10935		0.1194	0.10858		0.14277	0.12951		0.11337	0.10488
449231	0.13377	0.12219		0.11933	0.10811		0.11809	0.10726		0.14101	0.12773		0.11192	0.10357
449232	0.1343	0.12273		0.11976	0.10856		0.11856	0.10773		0.14164	0.12837		0.11242	0.10403
449233	0.1329	0.12137		0.1186	0.10742		0.11732	0.10654		0.14	0.12679		0.11127	0.10296
449234	0.13433	0.12252		0.1199	0.10846		0.11859	0.10754		0.14149	0.12798		0.11127	0.10322
449235	0.13531	0.12355		0.12068	0.10931		0.11945	0.10845		0.14267	0.12921		0.11231	0.10413
449236	0.13482	0.12303		0.12029	0.10889		0.11902	0.108		0.14208	0.12859		0.11178	0.10367
449237	0.13351	0.12172		0.11922	0.1078		0.11786	0.10685		0.14054	0.12707		0.11064	0.10264
449238	0.13602	0.124		0.12137	0.10976		0.12008	0.10884		0.14334	0.12961		0.11184	0.10391
449239	0.1356	0.12353		0.12105	0.10938		0.1197	0.10843		0.14282	0.12904		0.11132	0.10347
449240	0.13676	0.12484		0.12195	0.11043		0.12074	0.10958		0.14427	0.13063		0.11285	0.10475
449241	0.13639	0.12442		0.12166	0.11009		0.12041	0.10921		0.1438	0.13012		0.11234	0.10433
449242	0.13613	0.12442		0.12133	0.11001		0.12018	0.10922		0.14366	0.13025		0.11322	0.10493
449243	0.13572	0.12398		0.12101	0.10966		0.11982	0.10883		0.14317	0.12973		0.11276	0.10453
449244	0.13661	0.12421		0.12201	0.11004		0.12059	0.10903		0.14385	0.12973		0.11113	0.10347
449245	0.13743	0.12549		0.12251	0.11098		0.12134	0.11015		0.14505	0.13138		0.11336	0.10521
449246	0.13679	0.12509		0.12188	0.11057		0.12077	0.1098		0.14444	0.13102		0.11379	0.10544
449247	0.13809	0.12608		0.12308	0.11149		0.12192	0.11067		0.14579	0.13204		0.1137	0.10553
449248	0.13737	0.12564		0.12237	0.11104		0.12129	0.11029		0.1451	0.13165		0.11416	0.10578
449249	0.13888	0.12654		0.12385	0.11195		0.12261	0.11107		0.14655	0.13247		0.1133	0.10533
449250	0.13956	0.12685		0.12454	0.11231		0.1232	0.11134		0.14718	0.13271		0.11274	0.10501
449251	0.13967	0.12718		0.12455	0.11252		0.1233	0.11163		0.14742	0.13318		0.11359	0.10563
449252	0.13881	0.12668		0.1237	0.11202		0.12255	0.1112		0.14659	0.13273		0.11406	0.10587
449253	0.14041	0.1275		0.12531	0.11289		0.12394	0.11191		0.1481	0.13342		0.11296	0.10526
449254	0.14081	0.12747		0.1258	0.11297		0.12428	0.11188		0.14837	0.13324		0.112	0.10464
449255	0.14061	0.12748		0.12555	0.11293		0.12411	0.1119		0.14823	0.13333		0.11248	0.10495
449256	0.13983	0.12674		0.12491	0.1123		0.12343	0.11124		0.14732	0.13246		0.11184	0.1044
449257	0.13969	0.12679		0.12473	0.11231		0.12331	0.11129		0.14725	0.13258		0.11229	0.1047
449258	0.1413	0.12819		0.12611	0.11351		0.12473	0.11252		0.14908	0.13418		0.11325	0.10556
449259	0.14047	0.12782		0.12527	0.11309		0.12401	0.1122		0.14831	0.13389		0.11392	0.10594
449260	0.14088	0.12801		0.12569	0.1133		0.12437	0.11236		0.14869	0.13404		0.11358	0.10575
449261	0.14182	0.12824		0.12672	0.11367		0.12518	0.11256		0.14948	0.13408		0.11228	0.10496
449262	0.14156	0.12822		0.12642	0.11359		0.12495	0.11254		0.14928	0.13413		0.11276	0.10526
449263	0.14175	0.12796		0.12674	0.11348		0.12511	0.11231		0.1493	0.13369		0.11163	0.1045
449264	0.14072	0.12718		0.1258	0.11278		0.1242	0.11163		0.14818	0.13285		0.11138	0.1042
449265	0.14283	0.12901		0.12763	0.11436		0.12607	0.11324		0.15059	0.13494		0.11264	0.10532
449266	0.14226	0.12894		0.12697	0.11418		0.12557	0.11318		0.15015	0.13502		0.11367	0.10596
449267	0.14254	0.12898		0.1273	0.11427		0.12582	0.11321		0.15037	0.13498		0.11315	0.10564
449268	0.14276	0.1285		0.12773	0.11404		0.12599	0.11278		0.15029	0.1342		0.11129	0.1044
449269	0.1428	0.12876		0.12768	0.1142		0.12603	0.11301		0.15044	0.13457		0.11196	0.10486
449270	0.14235	0.12792		0.12745	0.1136		0.12562	0.11227		0.14973	0.13347		0.11049	0.10381
449271	0.14389	0.12937		0.12875	0.11481		0.12699	0.11354		0.15155	0.13516		0.11176	0.10487
449272	0.14393	0.12986		0.12861	0.11512		0.12703	0.11398		0.15182	0.13589		0.11316	0.10581
449273	0.14391	0.12961		0.12868	0.11496		0.12701	0.11376		0.15168	0.13553		0.11245	0.10533
449274	0.14315	0.12825		0.12827	0.11397		0.12631	0.11256		0.15049	0.13374		0.11009	0.10366
449275	0.14365	0.129		0.12859	0.11453		0.12676	0.11322		0.1512	0.13469		0.11119	0.10445
449276	0.1434	0.12862		0.12843	0.11425		0.12653	0.11289		0.15084	0.13421		0.11063	0.10405
449277	0.14235	0.12725		0.12768	0.11319		0.12559	0.11168		0.14946	0.13252		0.10898	0.10282
449278	0.14275	0.12775		0.12797	0.11358		0.12595	0.11212		0.14997	0.13313		0.10953	0.10323
449279	0.14441	0.12921		0.12941	0.11483		0.12742	0.1134		0.15189	0.13481		0.11063	0.1042
449280	0.14506	0.13027		0.1298	0.11561		0.12801	0.11433		0.15286	0.13618		0.11234	0.1054
449281	0.14485	0.12991		0.12967	0.11535		0.12782	0.11402		0.15254	0.13572		0.11175	0.10499
449282	0.14463	0.12956		0.12954	0.11509		0.12762	0.11371		0.15222	0.13527		0.11118	0.10459
449283	0.14325	0.12772		0.12857	0.11366		0.12638	0.11209		0.15037	0.13298		0.10892	0.10292
449284	0.14402	0.12871		0.12913	0.11444		0.12707	0.11297		0.15139	0.1342		0.11004	0.10376
449285	0.14364	0.12822		0.12885	0.11405		0.12673	0.11253		0.15088	0.13359		0.10947	0.10333
449286	0.14199	0.1263		0.12759	0.11252		0.12526	0.11084		0.14882	0.13129		0.10765	0.10192
449287	0.14262	0.12701		0.12808	0.11309		0.12582	0.11147		0.14959	0.13214		0.10827	0.10241
449288	0.14457	0.12872		0.12976	0.11455		0.12754	0.11297		0.15186	0.13411		0.10963	0.10359
449289	0.1457	0.13021		0.13056	0.11571		0.12855	0.11427		0.15336	0.13595		0.11138	0.10487
449290	0.14532	0.12971		0.13029	0.11532		0.12822	0.11384		0.15286	0.13533		0.11078	0.10443
449291	0.14495	0.12922		0.13002	0.11494		0.12788	0.1134		0.15236	0.13472		0.1102	0.10401
449292	0.14279	0.12664		0.12839	0.11289		0.12595	0.11114		0.14962	0.13162		0.10763	0.10206
449293	0.14398	0.12803		0.1293	0.114		0.12701	0.11236		0.15111	0.13328		0.10894	0.10306
449294	0.14338	0.12734		0.12884	0.11345		0.12648	0.11175		0.15037	0.13245		0.10827	0.10255
449295	0.14114	0.12494		0.12705	0.11148		0.12449	0.10965		0.14767	0.12967		0.10652	0.10111
449296	0.14196	0.12579		0.12772	0.11218		0.12522	0.1104		0.14864	0.13065		0.10706	0.10158
449297	0.14419	0.1277		0.12965	0.11383		0.12718	0.11207		0.15121	0.13284		0.10847	0.10284
449298	0.14573	0.12961		0.13079	0.11534		0.12856	0.11375		0.1532	0.13515		0.11043	0.10429
449299	0.14522	0.12898		0.13041	0.11484		0.1281	0.11319		0.15254	0.13438		0.10975	0.10379
449300	0.1447	0.12834		0.13003	0.11433		0.12764	0.11263		0.15187	0.13361		0.1091	0.1033
449301	0.14339	0.12687		0.129	0.11314		0.12647	0.11134		0.15026	0.13187		0.10789	0.10236
449302	0.14259	0.12603		0.12835	0.11244		0.12576	0.1106		0.14931	0.13091		0.10734	0.1019
449303	0.14543	0.12867		0.13075	0.11467		0.12827	0.11292		0.15267	0.13398		0.10951	0.10371
449304	0.14465	0.12785		0.13012	0.11399		0.12758	0.1122		0.15174	0.13303		0.10894	0.10325
449305	0.14388	0.12702		0.12949	0.11331		0.12689	0.11147		0.15082	0.13208		0.10841	0.10281
449306	0.14545	0.12814		0.13086	0.1142		0.12827	0.11245		0.15308	0.13379		0.11238	0.10558
449307	0.14595	0.12865		0.13126	0.11463		0.12871	0.1129		0.15364	0.13435		0.11261	0.10579
449308	0.146	0.12871		0.13128	0.11464		0.12876	0.11295		0.15388	0.13458		0.11372	0.10647
449309	0.1463	0.12903		0.13152	0.1149		0.12902	0.11323		0.15422	0.13493		0.11384	0.10659
449310	0.14792	0.13089		0.13279	0.11643		0.13047	0.11487		0.15615	0.13706		0.11502	0.10753
449311	0.14684	0.12965		0.13195	0.11541		0.1295	0.11378		0.15486	0.13564		0.11421	0.10689
449312	0.14738	0.13027		0.13237	0.11592		0.12999	0.11432		0.1555	0.13635		0.11461	0.1072
449313	0.14768	0.13062		0.13262	0.11624		0.13025	0.11463		0.15571	0.13661		0.11386	0.10679
449314	0.14652	0.12931		0.13171	0.11517		0.12922	0.11348		0.15433	0.13511		0.113	0.1061
449315	0.1471	0.12997		0.13216	0.11571		0.12974	0.11405		0.15501	0.13586		0.11342	0.10643
449316	0.1482	0.13121		0.13298	0.11664		0.13072	0.11514		0.15667	0.13759		0.11639	0.1084
449317	0.14716	0.13002		0.13216	0.11567		0.12979	0.1141		0.15543	0.13623		0.11562	0.10778
449318	0.14768	0.13062		0.13257	0.11616		0.13025	0.11462		0.15605	0.13691		0.11599	0.10808
449319	0.14961	0.1329		0.13403	0.11799		0.13198	0.11663		0.15844	0.13961		0.11811	0.10966
449320	0.14867	0.13178		0.13333	0.11709		0.13114	0.11564		0.15726	0.13826		0.11694	0.1088
449321	0.14914	0.13234		0.13368	0.11754		0.13156	0.11613		0.15785	0.13894		0.11752	0.10923
449322	0.14927	0.13257		0.13378	0.11775		0.13167	0.11634		0.15787	0.13908		0.11675	0.10878
449323	0.14837	0.13145		0.13312	0.11687		0.13087	0.11536		0.15672	0.13773		0.11558	0.10793
449324	0.14882	0.13201		0.13345	0.11731		0.13127	0.11585		0.15729	0.13841		0.11615	0.10835
449325	0.14844	0.13148		0.13314	0.11683		0.13093	0.11538		0.15709	0.13802		0.11743	0.10906
449326	0.1501	0.13338		0.13439	0.11832		0.13241	0.11705		0.15925	0.14037		0.11998	0.11087
449327	0.14917	0.1323		0.13368	0.11746		0.13158	0.1161		0.1581	0.1391		0.11896	0.11009
449328	0.14964	0.13284		0.13403	0.11789		0.13199	0.11657		0.15868	0.13974		0.11946	0.11047
449329	0.14985	0.13314		0.1342	0.11815		0.13219	0.11683		0.15884	0.13999		0.11904	0.11027
449330	0.15111	0.13469		0.1351	0.11934		0.13332	0.1182		0.16056	0.14197		0.12157	0.11204
449331	0.15044	0.13382		0.13462	0.11866		0.13271	0.11743		0.15969	0.14091		0.1205	0.11125
449332	0.15078	0.13426		0.13486	0.119		0.13301	0.11781		0.16012	0.14144		0.12103	0.11164
449333	0.15058	0.13421		0.13469	0.11899		0.13285	0.11778		0.15974	0.14124		0.11985	0.1109
449334	0.14994	0.13334		0.13425	0.11832		0.13227	0.11701		0.15887	0.14016		0.11868	0.11006
449335	0.15026	0.13378		0.13447	0.11865		0.13256	0.11739		0.1593	0.1407		0.11926	0.11048
449336	0.15042	0.13369		0.13462	0.11854		0.13269	0.11731		0.15975	0.14084		0.12105	0.11156
449337	0.15165	0.13519		0.13549	0.1197		0.13379	0.11863		0.1614	0.14274		0.12336	0.11321
449338	0.15105	0.13439		0.13508	0.11908		0.13325	0.11793		0.16064	0.14179		0.12252	0.11256
449339	0.15135	0.13479		0.13529	0.11939		0.13352	0.11828		0.16102	0.14226		0.12293	0.11288
449340	0.15137	0.13494		0.13529	0.11952		0.13355	0.11841		0.16097	0.14235		0.12247	0.11262
449341	0.15176	0.13578		0.13542	0.12009		0.1339	0.11915		0.16164	0.14348		0.12422	0.11383
449342	0.15168	0.13539		0.13547	0.11983		0.13383	0.11881		0.16147	0.14298		0.12363	0.1134
449343	0.15172	0.13558		0.13544	0.11996		0.13386	0.11898		0.16156	0.14323		0.12392	0.11361
449344	0.15128	0.13517		0.13513	0.11967		0.13348	0.11862		0.16086	0.14258		0.12234	0.11257
449345	0.1512	0.13493		0.13511	0.1195		0.1334	0.11841		0.16071	0.14228		0.12195	0.1123
449346	0.15196	0.13602		0.13553	0.12023		0.13408	0.11936		0.16204	0.14389		0.12545	0.11463
449347	0.15203	0.13574		0.13571	0.12006		0.13414	0.11911		0.16206	0.14354		0.12508	0.11434
449348	0.15199	0.13587		0.13562	0.12015		0.13411	0.11923		0.16205	0.14371		0.12526	0.11448
449349	0.15095	0.13567		0.1345	0.11984		0.13321	0.11906		0.16093	0.1435		0.12513	0.11437
449350	0.15145	0.13584		0.13501	0.12003		0.13364	0.11921		0.16148	0.14369		0.12528	0.11449
449351	0.15094	0.13558		0.13455	0.11983		0.1332	0.11899		0.16077	0.14328		0.12415	0.11374
449352	0.15134	0.13568		0.13498	0.11996		0.13355	0.11907		0.1612	0.14338		0.12417	0.11378
449353	0.15183	0.13599		0.13536	0.12015		0.13398	0.11933		0.16205	0.14398		0.12634	0.11516
449354	0.15073	0.13557		0.13425	0.1197		0.13302	0.11897		0.16081	0.1435		0.12587	0.11481
449355	0.15128	0.13577		0.1348	0.11992		0.1335	0.11915		0.16142	0.14373		0.12609	0.11498
449356	0.152	0.13579		0.13562	0.12004		0.13411	0.11916		0.16221	0.14375		0.12616	0.115
449357	0.15192	0.13589		0.13549	0.12009		0.13404	0.11924		0.16212	0.14386		0.12624	0.11508
449358	0.15029	0.13529		0.13381	0.1194		0.13264	0.11873		0.16043	0.14328		0.12638	0.11508
449359	0.15086	0.13551		0.13438	0.11964		0.13313	0.11892		0.16108	0.14354		0.12665	0.11527
449360	0.14895	0.13455		0.13254	0.11871		0.13146	0.11808		0.15887	0.14238		0.12536	0.11434
449361	0.14961	0.13491		0.13317	0.11905		0.13205	0.1184		0.15964	0.14282		0.12586	0.1147
449362	0.14947	0.13487		0.13306	0.11905		0.13192	0.11837		0.15934	0.14266		0.12489	0.1141
449363	0.15009	0.13522		0.13365	0.11937		0.13247	0.11867		0.16007	0.14307		0.12537	0.11445
449364	0.14825	0.13406		0.13188	0.11824		0.13086	0.11766		0.15818	0.14192		0.12562	0.11443
449365	0.14895	0.13445		0.13253	0.1186		0.13146	0.11799		0.15899	0.14238		0.12614	0.1148
449366	0.14694	0.13323		0.13068	0.1175		0.12971	0.11693		0.15662	0.14089		0.12435	0.11351
449367	0.14759	0.13364		0.13128	0.11787		0.13028	0.11729		0.15739	0.1414		0.12498	0.11397
449368	0.14766	0.13372		0.13137	0.11798		0.13034	0.11735		0.15734	0.14136		0.12413	0.11344
449369	0.1483	0.13413		0.13195	0.11834		0.1309	0.11771		0.1581	0.14187		0.12474	0.11389
449370	0.14615	0.13266		0.12994	0.11697		0.12901	0.11643		0.1558	0.1403		0.12438	0.11344
449371	0.14679	0.13306		0.13052	0.11732		0.12957	0.11678		0.15656	0.1408		0.12502	0.1139
449372	0.145	0.13189		0.12891	0.11629		0.12801	0.11576		0.15441	0.13935		0.12318	0.11258
449373	0.14587	0.13251		0.12972	0.11687		0.12877	0.1163		0.15532	0.14		0.12321	0.11268
449374	0.14409	0.1312		0.12807	0.11567		0.12721	0.11516		0.15343	0.13861		0.12296	0.11234
449375	0.14287	0.13032		0.127	0.11491		0.12614	0.11439		0.15195	0.13752		0.12159	0.11134
449376	0.1438	0.13103		0.12784	0.11555		0.12696	0.115		0.15296	0.13829		0.12189	0.11163
449377	0.14314	0.13046		0.12722	0.115		0.12637	0.1145		0.15237	0.13778		0.12253	0.11195
449378	0.14198	0.12962		0.1262	0.11429		0.12536	0.11377		0.15096	0.13673		0.12118	0.11098
449379	0.14226	0.12975		0.12644	0.11438		0.1256	0.11389		0.15138	0.13698		0.12203	0.11153
449380	0.14112	0.12893		0.12544	0.11368		0.1246	0.11317		0.15	0.13596		0.12075	0.1106
449381	0.14001	0.12811		0.12446	0.11298		0.12362	0.11246		0.14865	0.13495		0.11953	0.10971
449382	0.14086	0.1288		0.12522	0.11358		0.12437	0.11305		0.14961	0.13572		0.11996	0.11008
449383	0.13913	0.1274		0.12369	0.11235		0.12285	0.11183		0.14767	0.13414		0.11902	0.10927
449384	0.13826	0.12673		0.12294	0.1118		0.12208	0.11124		0.14656	0.13328		0.11776	0.10837
449385	0.13908	0.12741		0.12365	0.11239		0.1228	0.11184		0.14749	0.13405		0.11827	0.1088
449386	0.13749	0.12606		0.12228	0.11122		0.12141	0.11066		0.14569	0.13251		0.11723	0.10791
449387	0.1373	0.12585		0.12216	0.11109		0.12123	0.11047		0.14531	0.13214		0.11612	0.10714
449388	0.13803	0.12649		0.12279	0.11164		0.12188	0.11103		0.14615	0.13287		0.11662	0.10757
449389	0.13666	0.12527		0.12162	0.1106		0.12067	0.10996		0.14459	0.13147		0.11565	0.10672
449390	0.13688	0.12535		0.12187	0.11073		0.12086	0.11004		0.14469	0.13144		0.11481	0.10618
449391	0.13751	0.12593		0.12241	0.11122		0.12142	0.11054		0.14541	0.1321		0.11524	0.10656
449392	0.13631	0.1248		0.1214	0.11027		0.12036	0.10955		0.14403	0.13081		0.11439	0.10579
449393	0.13804	0.12623		0.12295	0.11155		0.12188	0.1108		0.14586	0.13232		0.11457	0.10615
449394	0.13876	0.12684		0.12357	0.11208		0.12251	0.11134		0.14668	0.13303		0.11502	0.10654
449395	0.13823	0.12655		0.12303	0.11175		0.12205	0.11108		0.14622	0.13281		0.11571	0.10697
449396	0.1395	0.12727		0.12431	0.11253		0.12316	0.11172		0.14737	0.13339		0.11442	0.1062
449397	0.14031	0.12794		0.12502	0.11311		0.12388	0.1123		0.14829	0.13416		0.1149	0.10662
449398	0.1395	0.12747		0.12422	0.11262		0.12317	0.11189		0.14753	0.13374		0.1155	0.10695
449399	0.14134	0.12851		0.12604	0.1137		0.12477	0.1128		0.14928	0.13467		0.11434	0.10633
449400	0.1418	0.12873		0.1265	0.11394		0.12517	0.11299		0.14971	0.13485		0.114	0.10614
449401	0.14226	0.12926		0.12686	0.11436		0.12559	0.11345		0.15033	0.13552		0.11488	0.10679
449402	0.14119	0.12866		0.1258	0.11374		0.12465	0.11293		0.1493	0.13498		0.11549	0.10711
449403	0.14173	0.12895		0.12633	0.11404		0.12512	0.11319		0.14981	0.13525		0.11518	0.10695
449404	0.14329	0.12976		0.12789	0.1149		0.12648	0.11389		0.15131	0.13594		0.11421	0.10644
449405	0.14278	0.12951		0.12737	0.11463		0.12603	0.11367		0.15082	0.13573		0.11454	0.10662
449406	0.14361	0.12981		0.12825	0.11501		0.12676	0.11394		0.15156	0.13592		0.11368	0.10612
449407	0.14432	0.13057		0.12881	0.11562		0.12739	0.1146		0.15249	0.13688		0.11486	0.107
449408	0.14326	0.13006		0.12774	0.11505		0.12647	0.11415		0.15148	0.13645		0.11558	0.10737
449409	0.14379	0.13032		0.12827	0.11533		0.12693	0.11438		0.15198	0.13666		0.11522	0.10718
449410	0.14503	0.13072		0.1296	0.11588		0.128	0.11473		0.15306	0.13687		0.11378	0.10636
449411	0.14468	0.13065		0.1292	0.11575		0.1277	0.11467		0.15278	0.13688		0.11432	0.10667
449412	0.14505	0.1305		0.1297	0.11574		0.12801	0.11453		0.15296	0.13653		0.11305	0.10588
449413	0.14613	0.13158		0.13057	0.11663		0.12897	0.11549		0.15433	0.13787		0.11453	0.10699
449414	0.14535	0.13138		0.12972	0.11632		0.12829	0.11531		0.15367	0.13782		0.11563	0.10763
449415	0.14574	0.13148		0.13014	0.11648		0.12863	0.1154		0.154	0.13785		0.11508	0.1073
449416	0.14626	0.13119		0.13086	0.11643		0.12906	0.11514		0.15422	0.13723		0.11306	0.10604
449417	0.14619	0.13139		0.13072	0.11653		0.12902	0.11531		0.15427	0.13755		0.11379	0.10651
449418	0.14588	0.13053		0.13066	0.11595		0.12872	0.11456		0.15365	0.13638		0.11193	0.10525
449419	0.14607	0.13086		0.13076	0.11619		0.12889	0.11485		0.15393	0.1368		0.11249	0.10564
449420	0.14728	0.132		0.13177	0.11712		0.12996	0.11584		0.15543	0.13819		0.11397	0.10677
449421	0.14707	0.13232		0.1314	0.11727		0.1298	0.11613		0.15544	0.13875		0.11539	0.10767
449422	0.14718	0.13216		0.13158	0.1172		0.12988	0.11599		0.15543	0.13847		0.11467	0.10721
449423	0.14677	0.13104		0.13151	0.11644		0.1295	0.115		0.15461	0.13693		0.11225	0.10559
449424	0.14711	0.13168		0.13168	0.1169		0.12981	0.11556		0.15516	0.13777		0.11339	0.10637
449425	0.14694	0.13136		0.1316	0.11667		0.12965	0.11528		0.15488	0.13735		0.11281	0.10597
449426	0.14608	0.13009		0.13103	0.11571		0.12888	0.11417		0.15367	0.13574		0.11102	0.10471
449427	0.14643	0.13056		0.13127	0.11607		0.12919	0.11459		0.15414	0.13633		0.11163	0.10514
449428	0.14764	0.13172		0.13226	0.11702		0.13026	0.1156		0.15565	0.13776		0.11319	0.10632
449429	0.14801	0.13258		0.1324	0.11762		0.13061	0.11636		0.15633	0.13892		0.11487	0.10744
449430	0.14789	0.1323		0.13236	0.11742		0.13049	0.11611		0.1561	0.13853		0.1143	0.10706
449431	0.14776	0.13201		0.13231	0.11722		0.13037	0.11585		0.15588	0.13815		0.11374	0.10668
449432	0.1468	0.13044		0.13174	0.11606		0.1295	0.11448		0.15446	0.13614		0.11138	0.10506
449433	0.14736	0.1313		0.13209	0.1167		0.13001	0.11523		0.15526	0.13722		0.11257	0.10588
449434	0.14708	0.13087		0.13191	0.11638		0.12975	0.11485		0.15486	0.13668		0.11197	0.10546
449435	0.14589	0.12926		0.13108	0.11513		0.12868	0.11344		0.15327	0.1347		0.1101	0.10414
449436	0.14634	0.12985		0.13141	0.1156		0.12909	0.11396		0.15386	0.13542		0.11073	0.10459
449437	0.14768	0.13115		0.1325	0.11666		0.13027	0.11509		0.15553	0.13701		0.1124	0.10584
449438	0.14835	0.1323		0.13288	0.11751		0.13089	0.11611		0.15654	0.13849		0.11414	0.10702
449439	0.14813	0.13192		0.13275	0.11723		0.13068	0.11577		0.15621	0.138		0.11354	0.10662
449440	0.1479	0.13153		0.13263	0.11694		0.13048	0.11543		0.15587	0.1375		0.11296	0.10622
449441	0.14638	0.12943		0.13157	0.11532		0.12911	0.11359		0.15384	0.13493		0.11063	0.10458
449442	0.14724	0.13058		0.13219	0.11621		0.12988	0.11459		0.15497	0.13631		0.11178	0.1054
449443	0.14681	0.13001		0.13188	0.11577		0.1295	0.11409		0.1544	0.13562		0.11119	0.10498
449444	0.14489	0.12784		0.13038	0.114		0.12779	0.11219		0.15207	0.13309		0.10958	0.10372
449445	0.14564	0.12864		0.13097	0.11466		0.12845	0.11289		0.15295	0.13401		0.11009	0.10414
449446	0.14701	0.12997		0.1321	0.11575		0.12966	0.11405		0.15466	0.13563		0.11171	0.10536
449447	0.1483	0.13167		0.13303	0.11708		0.13082	0.11555		0.15634	0.13768		0.11343	0.10658
449448	0.14787	0.1311		0.13272	0.11664		0.13043	0.11505		0.15578	0.137		0.11283	0.10616
449449	0.14744	0.13054		0.13241	0.1162		0.13005	0.11455		0.15522	0.13632		0.11226	0.10575
449450	0.14632	0.12922		0.13155	0.11514		0.12905	0.1134		0.15384	0.13477		0.11121	0.10495
449451	0.14563	0.12847		0.13101	0.11452		0.12844	0.11274		0.15303	0.1339		0.11073	0.10456
449452	0.1474	0.13033		0.13241	0.11603		0.13001	0.11438		0.15524	0.13616		0.11278	0.10608
449453	0.14614	0.12893		0.13142	0.11489		0.12889	0.11315		0.15374	0.13455		0.11186	0.10535
449454	0.14677	0.12963		0.13192	0.11546		0.12945	0.11376		0.15449	0.13535		0.1123	0.1057
449455	0.1487	0.13202		0.13335	0.11736		0.13117	0.11585		0.15691	0.13819		0.11445	0.10728
449456	0.14783	0.1309		0.13273	0.11648		0.1304	0.11487		0.1558	0.13684		0.11331	0.10646
449457	0.14826	0.13146		0.13304	0.11692		0.13078	0.11536		0.15636	0.13751		0.11387	0.10686
449458	0.14896	0.13227		0.13355	0.11754		0.1314	0.11608		0.15736	0.1386		0.11553	0.10799
449459	0.14811	0.13117		0.13293	0.11668		0.13064	0.11511		0.15626	0.13728		0.1144	0.10717
449460	0.14853	0.13173		0.13324	0.11711		0.13102	0.1156		0.15681	0.13794		0.11495	0.10757
449461	0.14968	0.13344		0.13398	0.1184		0.13206	0.1171		0.1584	0.14008		0.11723	0.10915
449462	0.1492	0.13266		0.13369	0.11783		0.13162	0.11642		0.15771	0.13909		0.11608	0.10837
449463	0.14944	0.13305		0.13384	0.11812		0.13184	0.11676		0.15805	0.13959		0.11665	0.10875
449464	0.14928	0.13308		0.13365	0.11813		0.1317	0.11679		0.1578	0.13956		0.11609	0.10839
449465	0.14889	0.13237		0.13345	0.11762		0.13135	0.11617		0.15721	0.13864		0.11498	0.10764
449466	0.14908	0.13273		0.13355	0.11787		0.13152	0.11648		0.15751	0.1391		0.11553	0.10801
449467	0.15011	0.1338		0.13432	0.11868		0.13243	0.11742		0.15903	0.14062		0.11844	0.10997
449468	0.14955	0.13298		0.13396	0.11806		0.13193	0.1167		0.15826	0.13959		0.1173	0.10917
449469	0.14983	0.13339		0.13414	0.11837		0.13218	0.11706		0.15864	0.14011		0.11786	0.10956
449470	0.1503	0.13429		0.13436	0.11902		0.13261	0.11785		0.15937	0.14127		0.11933	0.11057
449471	0.1502	0.13405		0.13434	0.11885		0.13252	0.11763		0.1592	0.14094		0.11888	0.11026
449472	0.14994	0.13416		0.13402	0.1189		0.1323	0.11774		0.1589	0.14105		0.11864	0.1101
449473	0.14977	0.13368		0.13399	0.11857		0.13214	0.11731		0.15857	0.1404		0.11769	0.10946
449474	0.14986	0.13392		0.13401	0.11873		0.13222	0.11753		0.15873	0.14073		0.11816	0.10977
449475	0.1508	0.13472		0.13476	0.11934		0.13305	0.11823		0.16011	0.14191		0.12076	0.11152
449476	0.15069	0.13447		0.13472	0.11916		0.13295	0.118		0.15992	0.14157		0.1203	0.11121
449477	0.14951	0.13381		0.13367	0.11862		0.13192	0.11743		0.1583	0.14055		0.11761	0.10939
449478	0.14935	0.13332		0.13366	0.11829		0.13177	0.117		0.15797	0.13989		0.11659	0.10871
449479	0.14943	0.13357		0.13366	0.11846		0.13185	0.11721		0.15813	0.14022		0.11709	0.10905
449480	0.14966	0.1344		0.1336	0.11897		0.13207	0.11795		0.15879	0.14148		0.11983	0.11084
449481	0.1498	0.13428		0.13381	0.11893		0.13219	0.11784		0.15885	0.14126		0.11923	0.11046
449482	0.14921	0.13403		0.13322	0.11868		0.13167	0.11763		0.15817	0.14097		0.11884	0.11016
449483	0.14936	0.13392		0.13344	0.11865		0.1318	0.11753		0.15824	0.14076		0.11822	0.10977
449484	0.14932	0.13446		0.13316	0.11891		0.13178	0.118		0.15862	0.14171		0.12105	0.1116
449485	0.14949	0.13443		0.13338	0.11894		0.13193	0.11797		0.1587	0.14159		0.12044	0.11122
449486	0.14872	0.134		0.13265	0.11854		0.13126	0.11761		0.15783	0.1411		0.11996	0.11084
449487	0.14896	0.13402		0.13293	0.11861		0.13147	0.11762		0.158	0.14104		0.1194	0.11049
449488	0.14914	0.13451		0.1329	0.11887		0.13163	0.11805		0.15859	0.14192		0.12215	0.1123
449489	0.1484	0.13399		0.13225	0.11843		0.13098	0.11759		0.15766	0.14124		0.12108	0.11153
449490	0.14856	0.134		0.13244	0.11848		0.13112	0.1176		0.15774	0.14117		0.12052	0.11118
449491	0.14994	0.13503		0.13361	0.11932		0.13233	0.11851		0.15958	0.1426		0.12322	0.11307
449492	0.15043	0.13531		0.13408	0.11957		0.13276	0.11874		0.16017	0.14293		0.12368	0.1134
449493	0.14979	0.13503		0.13341	0.11925		0.1322	0.1185		0.15957	0.14272		0.12417	0.11367
449494	0.14887	0.13446		0.13257	0.11874		0.1314	0.118		0.15845	0.14199		0.12311	0.1129
449495	0.15036	0.13535		0.13395	0.11954		0.1327	0.11878		0.16024	0.14311		0.12465	0.11401
449496	0.14835	0.13416		0.13204	0.11842		0.13094	0.11775		0.158	0.14178		0.12375	0.11327
449497	0.1489	0.13452		0.13255	0.11873		0.13143	0.11805		0.15866	0.14221		0.12432	0.11368
449498	0.14744	0.13356		0.13122	0.1179		0.13015	0.11722		0.15689	0.14101		0.12269	0.1125
449499	0.14807	0.13392		0.13187	0.11829		0.1307	0.11754		0.15746	0.1413		0.12206	0.11215
449500	0.14667	0.13306		0.13048	0.11741		0.12948	0.11678		0.15614	0.14055		0.12304	0.11265
449501	0.14575	0.13242		0.12966	0.11685		0.12867	0.11623		0.15502	0.13975		0.12199	0.11188
449502	0.14654	0.13293		0.13043	0.11736		0.12936	0.11667		0.15579	0.14022		0.12162	0.11171
449503	0.14481	0.13177		0.12877	0.11623		0.12784	0.11566		0.15405	0.13908		0.12206	0.11184
449504	0.14366	0.13092		0.12776	0.11551		0.12683	0.11492		0.15267	0.13805		0.12086	0.11095
449505	0.14468	0.13164		0.12872	0.11618		0.12773	0.11555		0.15374	0.1388		0.12085	0.11104
449506	0.14263	0.13016		0.12681	0.11481		0.12593	0.11425		0.15156	0.13723		0.12065	0.11072
449507	0.14175	0.12949		0.12602	0.1142		0.12516	0.11366		0.15059	0.13648		0.12032	0.11041
449508	0.14084	0.12879		0.12523	0.11362		0.12436	0.11305		0.14947	0.13561		0.11917	0.10957
449509	0.13999	0.12813		0.12447	0.11303		0.12361	0.11247		0.14852	0.13487		0.11876	0.10922
449510	0.13964	0.1278		0.12421	0.11279		0.1233	0.11219		0.14799	0.13438		0.11765	0.10844
449511	0.14041	0.12841		0.12489	0.11333		0.12397	0.11272		0.14886	0.13508		0.11813	0.10883
449512	0.13884	0.12716		0.1235	0.11223		0.12259	0.11162		0.14707	0.13365		0.11715	0.10802
449513	0.13898	0.12718		0.12369	0.11231		0.12272	0.11164		0.14709	0.13354		0.11621	0.10739
449514	0.13984	0.12787		0.12444	0.11291		0.12347	0.11224		0.14807	0.13434		0.11679	0.10787
449515	0.14038	0.12818		0.12499	0.11324		0.12394	0.11252		0.14854	0.13457		0.11611	0.10745
449516	0.14129	0.12892		0.12579	0.11388		0.12475	0.11316		0.14959	0.13543		0.11676	0.10799
449517	0.14068	0.12855		0.12519	0.1135		0.12421	0.11284		0.14904	0.13512		0.11738	0.10835
449518	0.14215	0.12943		0.12664	0.11441		0.1255	0.1136		0.1504	0.13588		0.11617	0.10767
449519	0.14271	0.12974		0.12719	0.11473		0.12598	0.11388		0.15094	0.13616		0.11587	0.10752
449520	0.14318	0.13024		0.12755	0.11511		0.1264	0.11431		0.1516	0.13683		0.117	0.10833
449521	0.14228	0.1297		0.12667	0.11456		0.12562	0.11384		0.15073	0.13634		0.11752	0.10859
449522	0.14428	0.13087		0.12864	0.11576		0.12737	0.11486		0.15267	0.1374		0.1164	0.10803
449523	0.14373	0.13055		0.12809	0.11543		0.12688	0.11459		0.15214	0.13711		0.1167	0.10818
449524	0.14482	0.13112		0.12918	0.11604		0.12783	0.11509		0.15317	0.13761		0.11601	0.10783
449525	0.14528	0.13165		0.12951	0.11643		0.12824	0.11555		0.15385	0.13833		0.1173	0.10873
449526	0.14427	0.13108		0.12851	0.11584		0.12736	0.11505		0.15288	0.13783		0.11793	0.10905
449527	0.14627	0.1321		0.13052	0.11694		0.1291	0.11594		0.15476	0.13868		0.11648	0.10829
449528	0.14577	0.13187		0.13002	0.11669		0.12867	0.11574		0.1543	0.13851		0.11689	0.10851
449529	0.14667	0.13221		0.13096	0.11711		0.12945	0.11604		0.1551	0.13872		0.11593	0.10798
449530	0.14698	0.13266		0.13114	0.11741		0.12973	0.11643		0.15563	0.13937		0.11732	0.10893
449531	0.14614	0.1323		0.13027	0.117		0.12899	0.11612		0.15487	0.13912		0.11819	0.10941
449532	0.14656	0.13248		0.1307	0.11721		0.12936	0.11627		0.15525	0.13925		0.11776	0.10917
449533	0.14771	0.13283		0.13196	0.1177		0.13036	0.11658		0.15623	0.13938		0.11622	0.10829
449534	0.14735	0.13274		0.13155	0.11756		0.13004	0.1165		0.15593	0.13938		0.11677	0.1086
449535	0.14786	0.13271		0.13218	0.11766		0.13048	0.11647		0.15628	0.13915		0.11554	0.10786
449536	0.14828	0.13328		0.13244	0.11807		0.13086	0.11697		0.15695	0.13996		0.11708	0.10891
449537	0.14761	0.13315		0.13169	0.11783		0.13028	0.11686		0.15641	0.13999		0.11818	0.10956
449538	0.14795	0.13321		0.13207	0.11795		0.13057	0.11691		0.15668	0.13997		0.11762	0.10923
449539	0.14857	0.13303		0.13288	0.118		0.1311	0.11675		0.15704	0.1395		0.11574	0.10808
449540	0.14843	0.13316		0.13266	0.11804		0.13098	0.11686		0.15699	0.13973		0.1164	0.10849
449541	0.14842	0.13255		0.13288	0.11767		0.13096	0.11632		0.15671	0.13883		0.11466	0.10737
449542	0.1485	0.13279		0.13288	0.11784		0.13103	0.11654		0.15688	0.13917		0.1152	0.10772
449543	0.14906	0.13344		0.13329	0.11832		0.13153	0.1171		0.15769	0.14004		0.11665	0.10872
449544	0.14877	0.13368		0.13286	0.1184		0.13129	0.11732		0.15759	0.14048		0.11795	0.10953
449545	0.14892	0.13356		0.13308	0.11836		0.13141	0.11721		0.15764	0.14026		0.11729	0.10912
449546	0.14885	0.13272		0.1333	0.11785		0.13133	0.11647		0.15721	0.13905		0.11509	0.1077
449547	0.14899	0.1332		0.1333	0.11817		0.13146	0.11689		0.15753	0.13971		0.11612	0.10837
449548	0.14892	0.13296		0.1333	0.11801		0.1314	0.11668		0.15737	0.13938		0.1156	0.10803
449549	0.14848	0.13202		0.13312	0.11734		0.13099	0.11586		0.15663	0.13814		0.11397	0.10694
449550	0.14867	0.13237		0.13321	0.11759		0.13116	0.11617		0.15692	0.1386		0.11452	0.10731
449551	0.14818	0.13358		0.13218	0.11819		0.13078	0.11724		0.15713	0.14055		0.11904	0.11018
449552	0.14847	0.13363		0.13252	0.11829		0.13103	0.11728		0.15736	0.14052		0.11849	0.10985
449553	0.14766	0.13345		0.1316	0.11797		0.13033	0.11712		0.15674	0.14055		0.12005	0.11079
449554	0.14792	0.13352		0.13189	0.11808		0.13055	0.11718		0.15693	0.14055		0.11954	0.11048
449555	0.1469	0.13288		0.13094	0.11749		0.12967	0.11663		0.1558	0.13984		0.1191	0.11009
449556	0.14725	0.13301		0.13131	0.11766		0.12997	0.11674		0.15611	0.13991		0.11864	0.10982
449557	0.14723	0.13332		0.13112	0.11777		0.12996	0.11701		0.15643	0.14055		0.121	0.11138
449558	0.14631	0.13264		0.13031	0.11719		0.12915	0.11641		0.15531	0.1397		0.11994	0.11059
449559	0.14557	0.13222		0.12957	0.11675		0.12851	0.11605		0.15462	0.13935		0.12053	0.11091
449560	0.1445	0.13141		0.12862	0.11605		0.12757	0.11534		0.15334	0.13837		0.11946	0.1101
449561	0.14531	0.13188		0.12943	0.11654		0.12828	0.11575		0.15411	0.13879		0.11891	0.10981
449562	0.14338	0.13056		0.12764	0.11531		0.12658	0.11459		0.15202	0.13735		0.11843	0.10931
449563	0.13972	0.12644		0.12488	0.1121		0.12332	0.11098		0.1471	0.13205		0.11123	0.10396
449564	0.13871	0.12571		0.12396	0.11143		0.12244	0.11034		0.14604	0.13128		0.11114	0.10377
449565	0.13689	0.12512		0.12181	0.11041		0.12086	0.10982		0.14519	0.1316		0.11786	0.10798
449566	0.13812	0.12607		0.12287	0.11121		0.12193	0.11066		0.1467	0.13279		0.11932	0.10907
449567	0.13768	0.12496		0.123	0.11074		0.12153	0.10969		0.14496	0.1305		0.1111	0.1036
449568	0.13954	0.12718		0.12411	0.11216		0.12319	0.11163		0.14841	0.13415		0.1208	0.11019
449569	0.12035	0.11186		0.10777	0.099535		0.10631	0.098225		0.12352	0.11395		0.088925	0.086392
449570	0.12239	0.11394		0.10943	0.10124		0.10812	0.10006		0.12614	0.11659		0.091936	0.088971
449571	0.12136	0.11289		0.1086	0.10038		0.10722	0.099135		0.12483	0.11526		0.09042	0.087668
449572	0.12148	0.11281		0.1087	0.10027		0.10731	0.099055		0.12521	0.1154		0.092676	0.089225
449573	0.12105	0.11246		0.10834	0.099995		0.10693	0.098749		0.12458	0.11487		0.091402	0.088268
449574	0.12067	0.11214		0.10804	0.099749		0.1066	0.098472		0.12402	0.11439		0.090151	0.087322
449575	0.12317	0.11458		0.11005	0.1017		0.1088	0.10061		0.1274	0.11764		0.095343	0.091491
449576	0.12232	0.11369		0.10937	0.10098		0.10805	0.099829		0.1263	0.11651		0.094002	0.090351
449577	0.12286	0.11433		0.1098	0.10152		0.10853	0.1004		0.12692	0.11725		0.094179	0.090634
449578	0.1226	0.11412		0.1096	0.10136		0.10831	0.10021		0.1265	0.1169		0.093045	0.089798
449579	0.14684	0.13185		0.13145	0.11714		0.12959	0.11572		0.15427	0.13744		0.10873	0.10331
449580	0.14767	0.13275		0.13206	0.1178		0.13033	0.11651		0.15558	0.13878		0.11184	0.10546
449581	0.14724	0.13229		0.13174	0.11746		0.12995	0.11611		0.15491	0.1381		0.11028	0.10438
449582	0.14338	0.12974		0.12827	0.11524		0.12657	0.11388		0.15016	0.13486		0.10476	0.10024
449583	0.14402	0.13012		0.12886	0.11558		0.12713	0.11421		0.15092	0.13532		0.1055	0.10081
449584	0.14469	0.13052		0.12947	0.11594		0.12771	0.11456		0.15171	0.13581		0.10627	0.1014
449585	0.14538	0.13094		0.13011	0.11632		0.12832	0.11493		0.15253	0.13633		0.10707	0.10202
449586	0.1461	0.13139		0.13077	0.11672		0.12895	0.11532		0.15339	0.13688		0.10789	0.10266
449587	0.14453	0.13087		0.12915	0.11609		0.12759	0.11487		0.15187	0.13649		0.10856	0.10291
449588	0.14412	0.13047		0.12883	0.11579		0.12722	0.11452		0.15127	0.13592		0.10729	0.10201
449589	0.14374	0.1301		0.12854	0.11551		0.12689	0.11419		0.15069	0.13538		0.10602	0.10112
449590	0.14527	0.1313		0.12984	0.11649		0.12824	0.11525		0.15275	0.13701		0.10934	0.10351
449591	0.14605	0.13176		0.13055	0.11691		0.12891	0.11565		0.15366	0.13757		0.11015	0.10414
449592	0.14685	0.13225		0.13129	0.11734		0.12961	0.11607		0.1546	0.13816		0.11098	0.10479
449593	0.13904	0.12601		0.12464	0.11222		0.12275	0.11062		0.14434	0.12986		0.09493	0.092954
449594	0.13619	0.12387		0.12211	0.11036		0.12026	0.10875		0.1409	0.12723		0.090878	0.089728
449595	0.13827	0.12544		0.12396	0.11172		0.12208	0.11012		0.14342	0.12916		0.093877	0.092123
449596	0.13754	0.1249		0.12331	0.11125		0.12144	0.10965		0.14253	0.12849		0.09285	0.091308
449597	0.13685	0.12437		0.12269	0.11079		0.12083	0.10919		0.14169	0.12785		0.09185	0.090508
449598	0.1392	0.12581		0.12489	0.11213		0.12288	0.11044		0.1443	0.12944		0.093397	0.09185
449599	0.13659	0.12375		0.12258	0.11035		0.12059	0.10864		0.14111	0.12688		0.089328	0.088578
449600	0.13719	0.12424		0.12311	0.11078		0.12112	0.10907		0.14184	0.12749		0.090307	0.089375
449601	0.13782	0.12475		0.12367	0.11121		0.12168	0.10951		0.14262	0.12812		0.091311	0.090184
449602	0.13849	0.12527		0.12427	0.11166		0.12226	0.10997		0.14344	0.12877		0.092342	0.091011
449603	0.13639	0.12381		0.12234	0.11035		0.12042	0.10869		0.141	0.12706		0.090103	0.089153
449604	0.13528	0.1221		0.12153	0.10901		0.11944	0.10719		0.13925	0.12464		0.084664	0.08475
449605	0.1362	0.12331		0.12226	0.11		0.12025	0.10826		0.14056	0.1263		0.088121	0.087613
449606	0.13585	0.1229		0.12198	0.10966		0.11994	0.1079		0.14008	0.12574		0.086941	0.086654
449607	0.13555	0.1225		0.12174	0.10934		0.11968	0.10754		0.13964	0.12519		0.085788	0.0857
449608	0.1367	0.12342		0.12279	0.11016		0.12068	0.10835		0.14099	0.1263		0.087668	0.087309
449609	0.13664	0.12358		0.12268	0.11026		0.12063	0.10849		0.14105	0.12659		0.088497	0.087943
449610	0.13529	0.12156		0.12165	0.10863		0.11944	0.10672		0.139	0.12378		0.082908	0.083322
449611	0.13559	0.12203		0.12189	0.10902		0.1197	0.10713		0.13943	0.12442		0.084061	0.08432
449612	0.13592	0.12249		0.12215	0.10939		0.11999	0.10753		0.13991	0.12504		0.085239	0.085313
449613	0.13629	0.12295		0.12245	0.10977		0.12032	0.10793		0.14042	0.12566		0.086442	0.08631
449614	0.13529	0.12183		0.12159	0.10883		0.11944	0.10696		0.13912	0.12422		0.083785	0.084039
449615	0.13496	0.11981		0.12154	0.10724		0.11913	0.10518		0.13812	0.12125		0.077916	0.078882
449616	0.13515	0.12112		0.12158	0.10829		0.11931	0.10633		0.13872	0.12316		0.081627	0.082219
449617	0.13505	0.12068		0.12153	0.10794		0.11922	0.10594		0.13848	0.12252		0.080367	0.081107
449618	0.13499	0.12025		0.12153	0.1076		0.11916	0.10557		0.13828	0.1219		0.07913	0.079999
449619	0.13432	0.1203		0.12089	0.10761		0.11857	0.10561		0.13766	0.12211		0.080766	0.081478
449620	0.13481	0.12094		0.12128	0.10813		0.11901	0.10618		0.13833	0.12296		0.081836	0.082406
449621	0.13334	0.11804		0.1202	0.10576		0.1177	0.10363		0.13606	0.11897		0.07555	0.076763
449622	0.13353	0.1186		0.12033	0.10622		0.11787	0.10412		0.13639	0.11976		0.076825	0.077944
449623	0.13376	0.11916		0.12048	0.10668		0.11807	0.10461		0.13677	0.12053		0.078119	0.079123
449624	0.13402	0.11973		0.12067	0.10714		0.11831	0.10511		0.13719	0.12131		0.079433	0.080301
449625	0.13415	0.11893		0.12087	0.10651		0.11842	0.10441		0.13709	0.12013		0.076731	0.077825
449626	0.13273	0.11582		0.11983	0.10396		0.11714	0.10168		0.13488	0.11589		0.07051	0.072008
449627	0.13313	0.11745		0.12006	0.10528		0.11751	0.10311		0.13569	0.11816		0.074256	0.075557
449628	0.13296	0.11688		0.11995	0.10481		0.11735	0.10261		0.13538	0.11737		0.072983	0.074358
449629	0.13282	0.11634		0.11987	0.10437		0.11723	0.10213		0.13511	0.11661		0.071735	0.073175
449630	0.13084	0.1158		0.11804	0.10384		0.11549	0.10166		0.13305	0.11623		0.073162	0.074555
449631	0.13209	0.11693		0.11912	0.10481		0.1166	0.10265		0.13455	0.11761		0.074354	0.075661
449632	0.12977	0.11344		0.11723	0.10189		0.11453	0.099592		0.1314	0.11303		0.068097	0.069772
449633	0.12997	0.11398		0.11737	0.10233		0.11472	0.10006		0.13173	0.11376		0.069322	0.070934
449634	0.13022	0.11455		0.11756	0.1028		0.11494	0.10056		0.13212	0.11454		0.070576	0.072122
449635	0.13051	0.11516		0.11778	0.1033		0.1152	0.1011		0.13256	0.11536		0.071857	0.073329
449636	0.13124	0.11462		0.11852	0.10291		0.11583	0.10063		0.13313	0.11445		0.069301	0.070886
449637	0.10529	0.098915		0.094483	0.088208		0.09302	0.086871		0.10674	0.099612		0.085123	0.080777
449638	0.10528	0.098894		0.094431	0.088147		0.093019	0.086853		0.1069	0.099724		0.086007	0.081323
449639	0.10805	0.10123		0.096999	0.090293		0.095449	0.088899		0.10962	0.102		0.08476	0.081175
449640	0.10841	0.10153		0.097271	0.090512		0.095771	0.089164		0.11019	0.10248		0.085905	0.081993
449641	0.10665	0.10007		0.095726	0.089248		0.094219	0.087883		0.10816	0.1008		0.084925	0.080977
449642	0.12687	0.11795		0.11303	0.10434		0.11207	0.10357		0.13261	0.12235		0.10442	0.098377
449643	0.12667	0.11729		0.11297	0.10384		0.11188	0.10298		0.1324	0.12162		0.10435	0.098001
449644	0.12679	0.11772		0.113	0.10416		0.112	0.10336		0.13253	0.12209		0.10437	0.098237
449645	0.12673	0.1175		0.11298	0.10399		0.11193	0.10316		0.13245	0.12185		0.10435	0.098111
449646	0.12516	0.11638		0.11165	0.10311		0.11056	0.10219		0.13023	0.12019		0.10049	0.095398
449647	0.12599	0.11715		0.11232	0.10371		0.11129	0.10286		0.13139	0.12125		0.10245	0.096886
449648	0.12453	0.11548		0.11119	0.10238		0.10999	0.10139		0.12949	0.11915		0.10002	0.094772
449649	0.12484	0.11592		0.11142	0.10274		0.11027	0.10179		0.12985	0.11966		0.10024	0.095073
449650	0.12521	0.11606		0.11175	0.10285		0.11059	0.1019		0.13042	0.11995		0.10146	0.095843
449651	0.12592	0.11666		0.11234	0.10333		0.11122	0.10243		0.13139	0.12077		0.1029	0.09692
449652	0.14066	0.13004		0.12465	0.11442		0.12425	0.11416		0.14954	0.13728		0.12135	0.11125
449653	0.13808	0.12866		0.12223	0.11312		0.122	0.11295		0.14661	0.1357		0.11997	0.11022
449654	0.13978	0.12956		0.12383	0.11398		0.12348	0.11374		0.14854	0.13673		0.12087	0.11089
449655	0.13892	0.1291		0.12302	0.11354		0.12273	0.11334		0.14757	0.1362		0.1204	0.11054
449656	0.14108	0.13023		0.12515	0.11472		0.12462	0.11433		0.14972	0.13724		0.11935	0.10985
449657	0.14086	0.13013		0.12489	0.11456		0.12442	0.11423		0.14961	0.13724		0.12034	0.11054
449658	0.13849	0.12882		0.12272	0.11339		0.12236	0.11309		0.14679	0.13563		0.11794	0.10874
449659	0.13934	0.12927		0.12351	0.11382		0.1231	0.11349		0.14774	0.13614		0.11838	0.10909
449660	0.1402	0.12975		0.12433	0.11426		0.12385	0.1139		0.14872	0.13668		0.11885	0.10946
449661	0.13827	0.12872		0.12246	0.11325		0.12216	0.11301		0.14668	0.13565		0.11895	0.10947
449662	0.1227	0.12135		0.10745	0.10575		0.1086	0.10662		0.13032	0.12842		0.12202	0.11516
449663	0.12153	0.12066		0.10634	0.10508		0.10758	0.10602		0.12907	0.1277		0.12215	0.11555
449664	0.12036	0.11995		0.10524	0.10441		0.10656	0.10541		0.12782	0.12697		0.12227	0.11592
449665	0.11919	0.11923		0.10414	0.10372		0.10554	0.10479		0.12657	0.12623		0.1224	0.11628
449666	0.12364	0.122		0.10834	0.10639		0.10944	0.10719		0.1313	0.12906		0.12146	0.11436
449667	0.12316	0.12167		0.10788	0.10606		0.10901	0.1069		0.1308	0.12873		0.12173	0.11475
449668	0.12003	0.11983		0.10494	0.10431		0.10628	0.10531		0.12745	0.12683		0.12191	0.11555
449669	0.12124	0.12057		0.10607	0.10501		0.10733	0.10595		0.12873	0.12759		0.12176	0.11517
449670	0.12244	0.12129		0.10721	0.1057		0.10838	0.10658		0.13001	0.12833		0.12161	0.11477
449671	0.12065	0.11975		0.1056	0.10431		0.1068	0.10523		0.12804	0.12664		0.12146	0.11526
449672	0.11918	0.11888		0.10421	0.10347		0.10551	0.10448		0.12646	0.12574		0.12162	0.11574
449673	0.11771	0.11799		0.10283	0.10261		0.10423	0.1037		0.12489	0.12482		0.12178	0.11619
449674	0.11924	0.1186		0.10437	0.10331		0.10555	0.10423		0.12639	0.12529		0.12045	0.11475
449675	0.12166	0.12055		0.10652	0.10503		0.10769	0.10593		0.12917	0.12752		0.12173	0.1152
449676	0.12138	0.1194		0.10654	0.10423		0.10741	0.10491		0.12849	0.12586		0.11853	0.11261
449677	0.12424	0.12167		0.10904	0.10621		0.10993	0.10689		0.13182	0.12854		0.12059	0.11359
449678	0.12281	0.12053		0.10778	0.10522		0.10867	0.1059		0.13015	0.1272		0.11956	0.1131
449679	0.12443	0.12092		0.10947	0.10577		0.11007	0.10623		0.13171	0.12735		0.11784	0.11124
449680	0.12341	0.12042		0.10849	0.10526		0.10918	0.10579		0.13063	0.12686		0.11807	0.1117
449681	0.1224	0.11992		0.10751	0.10475		0.10829	0.10536		0.12956	0.12637		0.1183	0.11217
449682	0.12747	0.12326		0.11213	0.1078		0.11274	0.10826		0.13524	0.13011		0.12001	0.11218
449683	0.12595	0.12209		0.1108	0.10678		0.1114	0.10724		0.13347	0.12873		0.11892	0.11171
449684	0.12639	0.12274		0.1111	0.10728		0.1118	0.10782		0.1341	0.1296		0.1202	0.11265
449685	0.12531	0.12221		0.11007	0.10675		0.11086	0.10736		0.13296	0.12907		0.12039	0.11312
449686	0.12184	0.1204		0.10675	0.10495		0.10784	0.1058		0.1293	0.12728		0.12117	0.11472
449687	0.12304	0.12105		0.10789	0.10559		0.10888	0.10635		0.13056	0.12792		0.12088	0.11416
449688	0.12019	0.11875		0.1054	0.10359		0.10637	0.10435		0.12724	0.12522		0.11883	0.11316
449689	0.11901	0.11811		0.10427	0.10296		0.10534	0.10379		0.126	0.12459		0.11914	0.11372
449690	0.12619	0.12311		0.11082	0.10754		0.11165	0.10815		0.13396	0.13011		0.12081	0.11318
449691	0.12521	0.12238		0.10992	0.10687		0.11078	0.10751		0.13288	0.12932		0.12069	0.11337
449692	0.1293	0.12452		0.11383	0.10899		0.11436	0.10936		0.1372	0.13145		0.11984	0.11146
449693	0.12838	0.12388		0.11297	0.10839		0.11354	0.1088		0.13621	0.13077		0.11991	0.1118
449694	0.12827	0.12406		0.11282	0.10851		0.11345	0.10897		0.13612	0.13102		0.12015	0.11202
449695	0.12723	0.12359		0.11182	0.10803		0.11255	0.10856		0.13504	0.13057		0.12048	0.1126
449696	0.12386	0.12195		0.10857	0.10636		0.10962	0.10715		0.13154	0.129		0.12161	0.11451
449697	0.12503	0.12254		0.10969	0.10695		0.11063	0.10766		0.13275	0.12957		0.12121	0.11385
449698	0.13001	0.12492		0.11453	0.10943		0.11498	0.10972		0.13783	0.13176		0.11867	0.11029
449699	0.12707	0.12368		0.11166	0.10811		0.11242	0.10864		0.13482	0.13064		0.12001	0.11222
449700	0.12903	0.12451		0.11358	0.109		0.11412	0.10936		0.13683	0.13139		0.11911	0.11091
449701	0.12805	0.1241		0.11262	0.10856		0.11327	0.10901		0.13583	0.13102		0.11956	0.11156
449702	0.13025	0.12497		0.11483	0.10957		0.11518	0.10976		0.13791	0.13165		0.11715	0.109
449703	0.13012	0.12494		0.11467	0.10949		0.11507	0.10973		0.13785	0.13169		0.11791	0.10963
449704	0.12743	0.12381		0.11206	0.10831		0.11273	0.10875		0.13506	0.13064		0.11864	0.11093
449705	0.12813	0.1241		0.11276	0.10863		0.11334	0.10901		0.13578	0.13089		0.11826	0.11043
449706	0.12884	0.1244		0.11345	0.10895		0.11396	0.10926		0.13649	0.13115		0.11788	0.10993
449707	0.12954	0.12468		0.11414	0.10926		0.11457	0.10951		0.1372	0.1314		0.11751	0.10945
449708	0.12723	0.12373		0.11185	0.1082		0.11256	0.10869		0.13493	0.13062		0.11932	0.11157
449709	0.12662	0.12338		0.11123	0.10781		0.11202	0.10839		0.13438	0.13037		0.1204	0.11269
449710	0.12964	0.12471		0.11417	0.1092		0.11465	0.10953		0.1375	0.13159		0.11925	0.11086
449711	0.1245	0.12243		0.10917	0.10683		0.11018	0.10757		0.13218	0.12947		0.1211	0.11383
449712	0.12536	0.12285		0.11	0.10726		0.11093	0.10793		0.13306	0.12987		0.12073	0.1133
449713	0.12621	0.12327		0.11083	0.10769		0.11167	0.10829		0.13394	0.13026		0.12037	0.11276
449714	0.12402	0.12217		0.10875	0.10661		0.10977	0.10734		0.1316	0.12913		0.12036	0.11324
449715	0.12658	0.12341		0.11123	0.1079		0.11199	0.10841		0.1342	0.13027		0.11907	0.11151
449716	0.12573	0.123		0.11041	0.10748		0.11125	0.10806		0.13333	0.1299		0.1195	0.1121
449717	0.12487	0.12259		0.10958	0.10705		0.11051	0.1077		0.13247	0.12952		0.11993	0.11267
449718	0.12742	0.12366		0.11214	0.10826		0.11272	0.10862		0.13489	0.13031		0.11711	0.10962
449719	0.12741	0.12372		0.11209	0.10828		0.11271	0.10868		0.13496	0.13046		0.11787	0.11027
449720	0.12405	0.12204		0.10885	0.10658		0.10979	0.10722		0.13148	0.12885		0.11898	0.11199
449721	0.12489	0.12245		0.10967	0.10701		0.11052	0.10758		0.13234	0.12923		0.11851	0.1114
449722	0.12573	0.12286		0.11049	0.10743		0.11125	0.10793		0.13319	0.1296		0.11804	0.11081
449723	0.12658	0.12326		0.11131	0.10785		0.11199	0.10828		0.13404	0.12996		0.11757	0.11021
449724	0.12402	0.1221		0.10879	0.10659		0.10977	0.10727		0.13153	0.12898		0.11966	0.11261
449725	0.12382	0.12208		0.10853	0.1065		0.10959	0.10726		0.13143	0.12909		0.1209	0.1138
449726	0.12035	0.11996		0.10528	0.10449		0.10656	0.10542		0.12769	0.12688		0.12093	0.11453
449727	0.12157	0.12071		0.10643	0.10521		0.10763	0.10607		0.129	0.12764		0.12074	0.11412
449728	0.1228	0.12144		0.10759	0.10591		0.1087	0.10671		0.1303	0.12839		0.12055	0.11369
449729	0.12279	0.12129		0.10766	0.10586		0.10869	0.10658		0.13016	0.12809		0.1192	0.11245
449730	0.12154	0.12054		0.10648	0.10514		0.1076	0.10593		0.12883	0.12733		0.11943	0.11291
449731	0.12029	0.11978		0.1053	0.10441		0.10651	0.10526		0.12751	0.12656		0.11964	0.11335
449732	0.12389	0.12184		0.10875	0.10644		0.10965	0.10704		0.13123	0.12855		0.11816	0.11129
449733	0.11699	0.11558		0.10291	0.10113		0.10353	0.10156		0.12287	0.12092		0.11123	0.10739
449734	0.11566	0.11483		0.10164	0.1004		0.10237	0.10092		0.12148	0.12019		0.11161	0.10803
449735	0.11433	0.11408		0.10037	0.099661		0.10122	0.10027		0.12009	0.11944		0.11199	0.10866
449736	0.11806	0.11655		0.10376	0.10189		0.10448	0.10241		0.12431	0.12223		0.11356	0.10915
449737	0.11751	0.11605		0.10332	0.10151		0.10399	0.10198		0.12358	0.12157		0.1124	0.10827
449738	0.1167	0.11578		0.10247	0.10114		0.10329	0.10175		0.12288	0.12146		0.11387	0.10974
449739	0.11534	0.115		0.10118	0.10037		0.10211	0.10107		0.12145	0.12067		0.11417	0.11031
449740	0.11927	0.11762		0.10475	0.10275		0.10555	0.10336		0.12589	0.12365		0.11587	0.11086
449741	0.11798	0.11691		0.10352	0.10204		0.10443	0.10273		0.12454	0.12293		0.11618	0.11143
449742	0.11671	0.11618		0.1023	0.10133		0.10331	0.10211		0.12319	0.12221		0.11649	0.112
449743	0.11865	0.11708		0.10424	0.10232		0.105	0.10288		0.12509	0.12293		0.11471	0.11001
449744	0.12031	0.1185		0.10563	0.10348		0.10647	0.10412		0.12718	0.12475		0.1172	0.11174
449745	0.12259	0.11934		0.10794	0.10447		0.10844	0.10484		0.12938	0.12533		0.11506	0.10935
449746	0.12148	0.11878		0.10687	0.10391		0.10748	0.10436		0.12822	0.12478		0.11533	0.10987
449747	0.12037	0.11821		0.10581	0.10333		0.10651	0.10386		0.12705	0.12422		0.1156	0.11037
449748	0.12153	0.11833		0.10711	0.10369		0.10751	0.10396		0.12793	0.12395		0.11252	0.10738
449749	0.12037	0.11775		0.10599	0.1031		0.1065	0.10345		0.12673	0.12339		0.11287	0.10799
449750	0.11922	0.11716		0.10488	0.1025		0.10549	0.10294		0.12552	0.12282		0.11321	0.10858
449751	0.12205	0.11883		0.10751	0.10407		0.10796	0.10439		0.12864	0.12463		0.11379	0.10837
449752	0.1235	0.12013		0.1087	0.10512		0.10925	0.10553		0.13054	0.12634		0.11645	0.11031
449753	0.12441	0.11964		0.10988	0.10502		0.11001	0.10509		0.13098	0.12524		0.1121	0.10624
449754	0.12529	0.12058		0.11053	0.10572		0.11079	0.10591		0.13228	0.12657		0.1149	0.10845
449755	0.12484	0.1201		0.11019	0.10536		0.11039	0.10549		0.13161	0.12589		0.1135	0.10734
449756	0.12658	0.12056		0.11194	0.10593		0.1119	0.10588		0.13341	0.12625		0.11281	0.10616
449757	0.12584	0.12025		0.11124	0.10562		0.11125	0.10561		0.13258	0.1259		0.11255	0.10618
449758	0.12512	0.11994		0.11055	0.10532		0.11063	0.10535		0.13177	0.12556		0.11231	0.1062
449759	0.12749	0.12155		0.11261	0.10666		0.1127	0.10675		0.13475	0.12765		0.11566	0.1084
449760	0.12702	0.12105		0.11226	0.10629		0.11229	0.10631		0.13407	0.12695		0.11423	0.10729
449761	0.12674	0.12123		0.1119	0.10635		0.11205	0.10647		0.13391	0.12729		0.11539	0.10842
449762	0.12601	0.12091		0.11121	0.10604		0.11142	0.10619		0.13309	0.12693		0.11514	0.10845
449763	0.12349	0.11977		0.1088	0.1049		0.10922	0.10521		0.13034	0.12575		0.115	0.10907
449764	0.12439	0.12018		0.10967	0.10531		0.11001	0.10556		0.13131	0.12617		0.11495	0.10876
449765	0.12345	0.11921		0.10895	0.10459		0.10917	0.10472		0.12996	0.12482		0.11223	0.10663
449766	0.12249	0.11878		0.10803	0.10414		0.10834	0.10434		0.12895	0.12439		0.11237	0.10701
449767	0.12713	0.1222		0.11205	0.10704		0.11242	0.10733		0.13462	0.12865		0.11782	0.11047
449768	0.12621	0.12139		0.11129	0.10638		0.1116	0.10662		0.13344	0.12761		0.11636	0.10947
449769	0.12934	0.12316		0.11414	0.10798		0.11434	0.10816		0.1371	0.12972		0.11853	0.11041
449770	0.12841	0.12236		0.11337	0.10732		0.11351	0.10745		0.13592	0.12869		0.1171	0.10942
449771	0.1286	0.12284		0.11343	0.10766		0.11369	0.10788		0.13626	0.12936		0.11828	0.11044
449772	0.12786	0.12252		0.11274	0.10735		0.11305	0.10761		0.13543	0.12901		0.11804	0.11046
449773	0.12533	0.12136		0.11033	0.1062		0.11085	0.1066		0.13267	0.1278		0.11783	0.111
449774	0.12623	0.12178		0.11119	0.10662		0.11163	0.10697		0.13364	0.12823		0.11782	0.11074
449775	0.13012	0.12445		0.11467	0.109		0.11505	0.10929		0.13809	0.13132		0.11994	0.11142
449776	0.12862	0.12332		0.11336	0.10802		0.11373	0.10831		0.13635	0.12999		0.11888	0.11095
449777	0.13254	0.12553		0.11697	0.11006		0.11716	0.11023		0.14078	0.13251		0.12061	0.11141
449778	0.13094	0.12434		0.11555	0.10902		0.11575	0.10919		0.13894	0.13111		0.11957	0.1109
449779	0.13172	0.12516		0.11619	0.1097		0.11644	0.10991		0.13987	0.1321		0.12037	0.1114
449780	0.13092	0.1248		0.11543	0.10935		0.11574	0.1096		0.13897	0.13171		0.12015	0.1114
449781	0.12835	0.12365		0.11298	0.10821		0.11351	0.10861		0.13618	0.13052		0.11997	0.1119
449782	0.12923	0.12405		0.11382	0.1086		0.11428	0.10895		0.13713	0.13092		0.11995	0.11165
449783	0.13199	0.12567		0.11641	0.11017		0.11669	0.11036		0.14006	0.13261		0.11962	0.11061
449784	0.13104	0.12504		0.11553	0.10958		0.11586	0.10981		0.13906	0.13195		0.11977	0.11099
449785	0.13461	0.12688		0.11889	0.11135		0.11897	0.11141		0.14295	0.13391		0.12029	0.11073
449786	0.13356	0.12619		0.11792	0.1107		0.11805	0.11081		0.14186	0.13319		0.12044	0.11105
449787	0.13372	0.12646		0.11805	0.11095		0.1182	0.11105		0.14197	0.13346		0.12005	0.11066
449788	0.13285	0.12606		0.11722	0.11055		0.11744	0.1107		0.14101	0.13302		0.11982	0.11061
449789	0.13109	0.12528		0.11554	0.10978		0.11591	0.11003		0.1391	0.13222		0.11968	0.11086
449790	0.1302	0.1249		0.11468	0.10938		0.11513	0.10969		0.13815	0.13184		0.11975	0.11114
449791	0.13284	0.12614		0.11726	0.11069		0.11743	0.11077		0.14082	0.13296		0.11835	0.1094
449792	0.1324	0.12589		0.11682	0.11042		0.11705	0.11055		0.14042	0.13277		0.11898	0.11
449793	0.13095	0.12533		0.11544	0.10985		0.11579	0.11006		0.13882	0.13216		0.11854	0.10995
449794	0.13189	0.12573		0.11634	0.11027		0.11661	0.11041		0.13981	0.13256		0.11844	0.10965
449795	0.13558	0.1274		0.11986	0.11193		0.11982	0.11186		0.14381	0.1343		0.11889	0.1095
449796	0.13723	0.12822		0.12142	0.11271		0.12126	0.11258		0.14566	0.13522		0.11959	0.10996
449797	0.13639	0.1278		0.12064	0.11231		0.12053	0.11221		0.14472	0.13475		0.11922	0.10971
449798	0.13596	0.12754		0.12032	0.11216		0.12015	0.11198		0.144	0.13424		0.11712	0.10815
449799	0.13679	0.12795		0.12111	0.11256		0.12088	0.11234		0.14491	0.13469		0.11736	0.10831
449800	0.13763	0.12837		0.12191	0.11297		0.12161	0.11271		0.14584	0.13515		0.11764	0.10851
449801	0.13575	0.12746		0.12008	0.11203		0.11997	0.11191		0.14389	0.13426		0.118	0.10881
449802	0.13508	0.12713		0.11936	0.11163		0.11938	0.11162		0.14337	0.13409		0.11959	0.1101
449803	0.13714	0.12812		0.12128	0.11254		0.12118	0.11249		0.14581	0.13531		0.12141	0.11137
449804	0.13628	0.12769		0.12047	0.11213		0.12043	0.11211		0.14483	0.13482		0.12102	0.11113
449805	0.13544	0.12727		0.11967	0.11173		0.11969	0.11175		0.14388	0.13436		0.12064	0.11091
449806	0.1376	0.12838		0.12174	0.11282		0.12158	0.11271		0.14619	0.1355		0.12069	0.11079
449807	0.13374	0.12655		0.11811	0.11109		0.11822	0.11112		0.1418	0.13339		0.1185	0.10939
449808	0.13465	0.12696		0.11898	0.1115		0.11901	0.11148		0.14279	0.13384		0.11868	0.10942
449809	0.13309	0.12621		0.11757	0.11084		0.11765	0.11083		0.1409	0.13286		0.11678	0.10815
449810	0.13523	0.12719		0.11962	0.11182		0.11952	0.11168		0.14321	0.13388		0.11701	0.1081
449811	0.13451	0.12685		0.11893	0.11148		0.11889	0.11138		0.14243	0.13352		0.11691	0.10808
449812	0.1338	0.12653		0.11825	0.11116		0.11827	0.1111		0.14166	0.13319		0.11684	0.10811
449813	0.13568	0.12722		0.12019	0.112		0.1199	0.11171		0.14337	0.13361		0.11449	0.10627
449814	0.13579	0.12736		0.12023	0.11207		0.12	0.11183		0.14365	0.13391		0.11579	0.1072
449815	0.13294	0.12598		0.11754	0.11074		0.11752	0.11062		0.14048	0.13237		0.11461	0.10653
449816	0.13361	0.12628		0.1182	0.11105		0.11811	0.11089		0.14119	0.13267		0.11456	0.10642
449817	0.1343	0.12659		0.11886	0.11137		0.1187	0.11116		0.14191	0.13298		0.11452	0.10635
449818	0.13498	0.1269		0.11952	0.11168		0.1193	0.11143		0.14264	0.13329		0.1145	0.10629
449819	0.13299	0.12608		0.11754	0.11078		0.11757	0.11071		0.14067	0.1326		0.11569	0.10733
449820	0.13295	0.12616		0.1174	0.11075		0.11753	0.11079		0.14085	0.1329		0.11756	0.10877
449821	0.13095	0.12528		0.11551	0.10988		0.11579	0.11002		0.13865	0.13194		0.11704	0.10875
449822	0.13166	0.12558		0.1162	0.1102		0.11641	0.11029		0.1394	0.13224		0.11694	0.10852
449823	0.13237	0.12589		0.11688	0.11051		0.11703	0.11055		0.14015	0.13255		0.11685	0.10831
449824	0.13017	0.12479		0.11486	0.1095		0.11511	0.1096		0.13764	0.13127		0.11542	0.10762
449825	0.13224	0.12568		0.11687	0.11043		0.11691	0.11037		0.13977	0.13209		0.1148	0.10676
449826	0.13155	0.12538		0.1162	0.11012		0.11631	0.11011		0.13905	0.13182		0.11499	0.10702
449827	0.13086	0.12508		0.11553	0.10981		0.11571	0.10985		0.13834	0.13154		0.1152	0.1073
449828	0.13238	0.12544		0.11716	0.11037		0.11702	0.11015		0.13959	0.13153		0.11215	0.10475
449829	0.13263	0.12569		0.11733	0.11054		0.11725	0.11038		0.14001	0.13193		0.11337	0.10563
449830	0.12971	0.12432		0.11453	0.10917		0.1147	0.10919		0.13691	0.13055		0.11341	0.10611
449831	0.13037	0.1246		0.11518	0.10947		0.11528	0.10943		0.13758	0.1308		0.11308	0.10573
449832	0.13104	0.12488		0.11584	0.10977		0.11586	0.10967		0.13825	0.13104		0.11276	0.10537
449833	0.13171	0.12516		0.1165	0.11007		0.11644	0.10991		0.13892	0.13128		0.11245	0.10505
449834	0.12992	0.12455		0.11468	0.10933		0.11489	0.10938		0.13725	0.1309		0.11441	0.10686
449835	0.1302	0.12487		0.11483	0.10952		0.11514	0.10967		0.13776	0.13144		0.11628	0.1083
449836	0.12811	0.12394		0.11282	0.10857		0.11332	0.10887		0.13558	0.13055		0.11668	0.1091
449837	0.1288	0.12423		0.1135	0.10889		0.11392	0.10911		0.13626	0.1308		0.11625	0.10859
449838	0.12949	0.12451		0.11418	0.10919		0.11452	0.10936		0.13695	0.13103		0.11584	0.10809
449839	0.12707	0.12324		0.11191	0.10798		0.11241	0.10825		0.13432	0.12967		0.11529	0.10817
449840	0.12723	0.12344		0.11201	0.10811		0.11255	0.10843		0.13459	0.12998		0.11619	0.10889
449841	0.12905	0.12406		0.11388	0.10888		0.11413	0.10896		0.13626	0.13034		0.11387	0.10659
449842	0.12839	0.12379		0.11322	0.10858		0.11356	0.10872		0.13561	0.13012		0.11434	0.10711
449843	0.12773	0.12351		0.11257	0.10828		0.11298	0.10849		0.13497	0.1299		0.11481	0.10763
449844	0.12459	0.12205		0.10949	0.10674		0.11025	0.10723		0.13184	0.12863		0.11683	0.10999
449845	0.12542	0.12245		0.1103	0.10716		0.11097	0.10757		0.13267	0.12898		0.11632	0.10938
449846	0.12624	0.12285		0.1111	0.10757		0.11169	0.10792		0.13349	0.12933		0.1158	0.10877
449847	0.12635	0.12254		0.11136	0.10745		0.11178	0.10764		0.13333	0.12871		0.11325	0.10661
449848	0.12669	0.12288		0.11162	0.1077		0.11208	0.10793		0.1338	0.12918		0.11426	0.10739
449849	0.12875	0.12349		0.11376	0.10852		0.11386	0.10846		0.13563	0.12943		0.1112	0.10452
449850	0.12921	0.1239		0.11413	0.10884		0.11426	0.10881		0.13625	0.12998		0.1123	0.10531
449851	0.12795	0.12317		0.11296	0.10817		0.11316	0.10819		0.13487	0.12919		0.11188	0.10519
449852	0.12715	0.12286		0.11217	0.10781		0.11247	0.10791		0.1341	0.12895		0.11256	0.10589
449853	0.12394	0.12138		0.109	0.10623		0.10968	0.10664		0.13094	0.12771		0.11492	0.10849
449854	0.12475	0.12177		0.10979	0.10664		0.11038	0.10697		0.13174	0.12805		0.11436	0.10786
449855	0.12555	0.12215		0.11058	0.10705		0.11108	0.10731		0.13253	0.12838		0.11381	0.10723
449856	0.1253	0.12158		0.11052	0.10669		0.11085	0.1068		0.13195	0.12745		0.11099	0.10496
449857	0.12581	0.12205		0.11093	0.10706		0.1113	0.10721		0.13262	0.12807		0.11211	0.10578
449858	0.12791	0.12273		0.1131	0.10793		0.11312	0.10779		0.13449	0.12839		0.10903	0.10294
449859	0.12831	0.1231		0.11342	0.10822		0.11347	0.10811		0.13504	0.12889		0.11011	0.10372
449860	0.12726	0.12244		0.11246	0.10762		0.11255	0.10755		0.13386	0.12816		0.10951	0.10342
449861	0.1266	0.12216		0.11181	0.10732		0.11198	0.1073		0.13322	0.12793		0.11	0.10393
449862	0.12595	0.12187		0.11117	0.107		0.11141	0.10705		0.13258	0.12769		0.11049	0.10444
449863	0.12281	0.12035		0.10808	0.1054		0.10868	0.10573		0.12949	0.12638		0.11279	0.10692
449864	0.12364	0.12076		0.10889	0.10583		0.1094	0.10609		0.13031	0.12674		0.11219	0.10626
449865	0.12447	0.12117		0.1097	0.10626		0.11012	0.10644		0.13113	0.1271		0.11159	0.10561
449866	0.124	0.12044		0.10945	0.10577		0.1097	0.1058		0.13031	0.126		0.10873	0.10337
449867	0.12463	0.121		0.10997	0.10622		0.11026	0.10629		0.13111	0.12672		0.10985	0.10416
449868	0.12676	0.12171		0.11217	0.10712		0.1121	0.1069		0.133	0.12707		0.10676	0.10134
449869	0.12732	0.12221		0.11262	0.10752		0.1126	0.10734		0.13373	0.12772		0.10789	0.10214
449870	0.12607	0.1214		0.11149	0.10678		0.1115	0.10663		0.13233	0.12681		0.10725	0.10183
449871	0.12538	0.12109		0.11081	0.10645		0.1109	0.10636		0.13166	0.12654		0.10774	0.10233
449872	0.12469	0.12077		0.11013	0.10611		0.1103	0.10608		0.13098	0.12628		0.10823	0.10285
449873	0.12143	0.11915		0.10693	0.10442		0.10746	0.10468		0.12777	0.12488		0.11068	0.10544
449874	0.12228	0.11958		0.10777	0.10487		0.10821	0.10506		0.12861	0.12526		0.11003	0.10475
449875	0.12314	0.12001		0.10861	0.10532		0.10895	0.10543		0.12946	0.12563		0.10938	0.10406
449876	0.12141	0.11836		0.10722	0.10399		0.10742	0.10398		0.12721	0.12349		0.10623	0.1019
449877	0.1227	0.1194		0.10833	0.10487		0.10856	0.10489		0.12875	0.12474		0.10748	0.10263
449878	0.12439	0.1198		0.11013	0.10548		0.11001	0.10523		0.13016	0.12474		0.10435	0.099853
449879	0.12557	0.12075		0.11114	0.1063		0.11105	0.10606		0.13157	0.1259		0.10555	0.10059
449880	0.12365	0.11944		0.1094	0.10511		0.10937	0.10492		0.12942	0.12443		0.10481	0.10035
449881	0.1229	0.11909		0.10867	0.10474		0.10872	0.10461		0.12869	0.12412		0.10528	0.10087
449882	0.12216	0.11873		0.10794	0.10437		0.10807	0.1043		0.12795	0.12381		0.10575	0.10139
449883	0.11896	0.11714		0.10481	0.10271		0.10529	0.10293		0.12481	0.12244		0.10815	0.10392
449884	0.11978	0.11755		0.10561	0.10314		0.106	0.10328		0.12561	0.1228		0.10751	0.10325
449885	0.1206	0.11796		0.10641	0.10356		0.10671	0.10363		0.12641	0.12314		0.10687	0.10257
449886	0.1215	0.11753		0.10759	0.10351		0.10747	0.10325		0.12677	0.12206		0.10229	0.098786
449887	0.11854	0.11614		0.1047	0.10205		0.1049	0.10204		0.12385	0.12086		0.10427	0.10098
449888	0.12076	0.11719		0.10686	0.10315		0.10682	0.10295		0.12604	0.12177		0.10279	0.099339
449889	0.12002	0.11685		0.10614	0.10279		0.10618	0.10265		0.12531	0.12148		0.10328	0.099886
449890	0.11928	0.11649		0.10542	0.10242		0.10554	0.10235		0.12458	0.12117		0.10377	0.10044
449891	0.11909	0.11572		0.10543	0.10189		0.10535	0.10167		0.12403	0.11999		0.10142	0.098584
449892	0.12029	0.11662		0.10651	0.1027		0.1064	0.10245		0.12539	0.12102		0.10185	0.098676
449893	0.11617	0.11436		0.10257	0.10046		0.1028	0.10049		0.12113	0.11882		0.10336	0.10084
449894	0.11714	0.11483		0.10352	0.10095		0.10365	0.10089		0.1221	0.11922		0.10271	0.1001
449895	0.11812	0.11528		0.10448	0.10143		0.1045	0.10128		0.12306	0.11961		0.10207	0.099351
449896	0.11735	0.11524		0.10363	0.10125		0.10385	0.10126		0.12249	0.11983		0.1038	0.1009
449897	0.11998	0.11724		0.10595	0.10301		0.10616	0.10301		0.12553	0.12217		0.10524	0.10143
449898	0.12294	0.11866		0.10885	0.10449		0.10874	0.10423		0.12846	0.1234		0.10332	0.099312
449899	0.1162	0.11498		0.10239	0.10083		0.10286	0.10104		0.12156	0.11988		0.10611	0.10294
449900	0.11698	0.11537		0.10316	0.10124		0.10354	0.10138		0.12232	0.12021		0.1055	0.10229
449901	0.11776	0.11575		0.10393	0.10164		0.10422	0.10171		0.12309	0.12054		0.10488	0.10164
449902	0.11517	0.11388		0.10159	0.099954		0.10194	0.10008		0.12016	0.11842		0.10416	0.10171
449903	0.11418	0.1134		0.10062	0.099446		0.10108	0.099661		0.11919	0.11801		0.10495	0.10256
449904	0.11497	0.11353		0.10146	0.099671		0.10175	0.099761		0.11985	0.11793		0.10371	0.10146
449905	0.11556	0.11394		0.102	0.10006		0.10227	0.10012		0.12048	0.11836		0.10353	0.10115
449906	0.11402	0.11308		0.10052	0.099195		0.10093	0.099378		0.11892	0.11756		0.1045	0.10232
449907	0.11307	0.11263		0.099583	0.098714		0.1001	0.098988		0.11799	0.11718		0.10528	0.10317
449908	0.11498	0.11363		0.1014	0.099694		0.10177	0.099856		0.12	0.11817		0.10509	0.10262
449909	0.11496	0.11357		0.10142	0.099674		0.10175	0.099801		0.11991	0.11804		0.10439	0.10203
449910	0.11395	0.11313		0.10039	0.099166		0.10087	0.099421		0.11897	0.11773		0.10578	0.10344
449911	0.11292	0.11262		0.09938	0.098632		0.099971	0.098978		0.11795	0.11728		0.10647	0.10424
449912	0.11542	0.11409		0.10171	0.10001		0.10215	0.10026		0.12068	0.11885		0.10691	0.10406
449913	0.11519	0.11385		0.10154	0.099844		0.10195	0.10005		0.12032	0.1185		0.106	0.10334
449914	0.11427	0.11349		0.10059	0.099404		0.10115	0.099741		0.11951	0.1183		0.1075	0.10483
449915	0.11312	0.11289		0.09947	0.09879		0.10015	0.09922		0.11833	0.11774		0.10809	0.10559
449916	0.11611	0.11475		0.10222	0.10051		0.10276	0.10084		0.12166	0.11979		0.109	0.10567
449917	0.11575	0.11441		0.10195	0.10025		0.10244	0.10054		0.12115	0.11931		0.10795	0.10486
449918	0.11873	0.11567		0.10493	0.10165		0.10503	0.10162		0.12403	0.12028		0.10519	0.10175
449919	0.1179	0.11529		0.10412	0.10125		0.10431	0.10129		0.1232	0.11993		0.10562	0.10234
449920	0.11708	0.11489		0.10332	0.10084		0.10359	0.10095		0.12236	0.11958		0.10605	0.10292
449921	0.11625	0.11449		0.10251	0.10043		0.10287	0.10061		0.12152	0.11922		0.10648	0.10349
449922	0.11955	0.11644		0.10556	0.10224		0.10575	0.1023		0.12518	0.12136		0.10748	0.1035
449923	0.11912	0.11604		0.10523	0.10194		0.10538	0.10195		0.12459	0.12081		0.10633	0.10263
449924	0.11869	0.11603		0.10472	0.10181		0.10501	0.10194		0.1243	0.12098		0.10786	0.10406
449925	0.11783	0.11561		0.10389	0.10138		0.10426	0.10158		0.12343	0.12059		0.10824	0.1046
449926	0.11697	0.11519		0.10306	0.10095		0.10351	0.10122		0.12255	0.12019		0.10862	0.10514
449927	0.11485	0.11407		0.10101	0.099826		0.10166	0.10025		0.12036	0.11913		0.10947	0.10638
449928	0.11359	0.11338		0.099802	0.099135		0.10056	0.099653		0.11905	0.11846		0.10994	0.10707
449929	0.11653	0.11516		0.10255	0.10081		0.10313	0.10119		0.12225	0.12034		0.11011	0.10653
449930	0.12049	0.11734		0.10629	0.10293		0.10659	0.10309		0.1265	0.1226		0.10993	0.10538
449931	0.11932	0.11677		0.10516	0.10234		0.10557	0.10259		0.12529	0.12206		0.11036	0.10607
449932	0.11815	0.11618		0.10403	0.10175		0.10455	0.10209		0.12408	0.1215		0.1108	0.10674
449933	0.12	0.11688		0.10591	0.10257		0.10616	0.10269		0.12582	0.12197		0.1087	0.10444
449934	0.121	0.11783		0.10669	0.1033		0.10703	0.10351		0.1272	0.12326		0.11122	0.10638
449935	0.12358	0.11872		0.10928	0.10435		0.10928	0.10428		0.12973	0.12392		0.1092	0.10392
449936	0.12281	0.11839		0.10853	0.104		0.1086	0.10399		0.12892	0.12359		0.10937	0.10428
449937	0.12203	0.11805		0.10778	0.10365		0.10793	0.1037		0.12811	0.12327		0.10955	0.10466
449938	0.12126	0.1177		0.10704	0.10329		0.10726	0.1034		0.1273	0.12294		0.10974	0.10502
449939	0.12275	0.11783		0.10867	0.10369		0.10854	0.10349		0.12848	0.12263		0.10635	0.10166
449940	0.12195	0.11749		0.10789	0.10333		0.10784	0.1032		0.12765	0.12232		0.10662	0.10212
449941	0.12115	0.11715		0.10711	0.10298		0.10714	0.10291		0.12683	0.12201		0.1069	0.10259
449942	0.12035	0.1168		0.10633	0.10261		0.10645	0.10261		0.12601	0.12168		0.10719	0.10304
449943	0.12314	0.11826		0.10896	0.10401		0.10889	0.10387		0.12908	0.12326		0.10777	0.10279
449944	0.12398	0.11917		0.10956	0.10467		0.10963	0.10467		0.13034	0.12456		0.11065	0.10508
449945	0.12564	0.11953		0.11126	0.10518		0.11107	0.10498		0.132	0.12478		0.10961	0.10364
449946	0.12494	0.11926		0.11059	0.1049		0.11046	0.10474		0.13122	0.12448		0.10945	0.10372
449947	0.12425	0.11899		0.10993	0.10462		0.10986	0.10451		0.13047	0.12419		0.10932	0.10381
449948	0.12475	0.11851		0.11063	0.10444		0.11027	0.10408		0.13059	0.12327		0.10614	0.10088
449949	0.12407	0.11827		0.10997	0.10418		0.10968	0.10388		0.12987	0.12304		0.10618	0.10111
449950	0.1234	0.11805		0.10931	0.10394		0.10911	0.10369		0.12917	0.12284		0.10626	0.10138
449951	0.12517	0.11901		0.11092	0.10479		0.11064	0.10452		0.13126	0.124		0.10787	0.10226
449952	0.12609	0.12004		0.11159	0.10554		0.11146	0.10542		0.13268	0.1255		0.11121	0.1049
449953	0.12649	0.11925		0.11228	0.10515		0.11179	0.10472		0.13262	0.12417		0.10741	0.10143
449954	0.12755	0.12035		0.11306	0.10595		0.11272	0.10568		0.13423	0.12576		0.11096	0.10417
449955	0.127	0.11979		0.11264	0.10554		0.11223	0.10519		0.13339	0.12495		0.10918	0.1028
449956	0.12826	0.12001		0.11393	0.10585		0.11332	0.10538		0.13476	0.12516		0.10921	0.10238
449957	0.12764	0.11973		0.11335	0.1056		0.11278	0.10514		0.134	0.12479		0.10857	0.10203
449958	0.12705	0.11948		0.1128	0.10536		0.11227	0.10492		0.13329	0.12447		0.10797	0.10172
449959	0.12935	0.12107		0.11476	0.10665		0.11429	0.10631		0.13637	0.12669		0.11241	0.10479
449960	0.12879	0.12053		0.11432	0.10624		0.11379	0.10583		0.13554	0.12591		0.11081	0.10359
449961	0.12873	0.12081		0.11417	0.1064		0.11374	0.10608		0.13562	0.12635		0.1119	0.10456
449962	0.12813	0.12057		0.1136	0.10617		0.11322	0.10587		0.13491	0.12604		0.11141	0.10435
449963	0.12626	0.11979		0.11184	0.10542		0.1116	0.1052		0.13271	0.12508		0.11003	0.10379
449964	0.12689	0.12006		0.11244	0.10568		0.11215	0.10544		0.13345	0.12541		0.11048	0.10398
449965	0.12589	0.11899		0.1117	0.1049		0.11126	0.10449		0.13191	0.12384		0.10695	0.10122
449966	0.1253	0.11874		0.11115	0.10466		0.11075	0.10428		0.13123	0.12354		0.10653	0.10103
449967	0.12862	0.12143		0.11385	0.10676		0.11367	0.10663		0.1358	0.12732		0.11421	0.10667
449968	0.12806	0.12088		0.11343	0.10635		0.11318	0.10615		0.13499	0.12653		0.11258	0.10543
449969	0.1307	0.12232		0.11581	0.1076		0.11548	0.1074		0.13826	0.12842		0.11568	0.10724
449970	0.13001	0.12169		0.11527	0.10712		0.11487	0.10685		0.13729	0.12755		0.11405	0.10603
449971	0.12998	0.12201		0.11513	0.10731		0.11485	0.10713		0.13741	0.12803		0.11516	0.10703
449972	0.12929	0.12171		0.11448	0.10702		0.11425	0.10687		0.13659	0.12766		0.11467	0.10683
449973	0.12724	0.12084		0.11256	0.10619		0.11247	0.10612		0.13418	0.12658		0.11324	0.10631
449974	0.12791	0.12113		0.11319	0.10647		0.11305	0.10637		0.13497	0.12694		0.11371	0.10649
449975	0.12971	0.12252		0.11468	0.10758		0.11463	0.10759		0.13733	0.12882		0.11701	0.1088
449976	0.12915	0.12198		0.11426	0.10717		0.11414	0.10711		0.13656	0.12807		0.11562	0.10776
449977	0.13205	0.12356		0.11687	0.10856		0.11667	0.10848		0.14008	0.1301		0.11859	0.10941
449978	0.13136	0.12294		0.11633	0.10808		0.11606	0.10794		0.13916	0.12925		0.11714	0.10833
449979	0.13124	0.12319		0.11612	0.10822		0.11597	0.10817		0.13914	0.12964		0.11804	0.10917
449980	0.13046	0.12285		0.11539	0.10789		0.11529	0.10787		0.13822	0.12922		0.11751	0.10897
449981	0.12821	0.12186		0.11328	0.10696		0.11333	0.10702		0.13559	0.12802		0.11608	0.10851
449982	0.12895	0.12219		0.11397	0.10727		0.11397	0.1073		0.13645	0.12841		0.11654	0.10865
449983	0.13181	0.12428		0.11645	0.10904		0.11649	0.10913		0.13994	0.13104		0.11984	0.11078
449984	0.13075	0.1234		0.11556	0.10831		0.11556	0.10836		0.13863	0.12993		0.11843	0.1098
449985	0.13463	0.12567		0.11908	0.11034		0.11895	0.11033		0.14321	0.13269		0.12154	0.11151
449986	0.13334	0.12461		0.11797	0.10945		0.1178	0.10941		0.14164	0.13139		0.12007	0.11046
449987	0.13367	0.12518		0.11818	0.10989		0.11811	0.10991		0.1421	0.13211		0.12094	0.11123
449988	0.13273	0.12472		0.11731	0.10946		0.11729	0.10951		0.14101	0.13156		0.12037	0.11098
449989	0.13015	0.12352		0.11489	0.10832		0.11504	0.10847		0.13803	0.13014		0.11894	0.1105
449990	0.13097	0.1239		0.11566	0.10868		0.11576	0.10879		0.13897	0.13058		0.11938	0.11064
449991	0.13511	0.12675		0.11938	0.11123		0.11939	0.11129		0.1437	0.1339		0.12179	0.11188
449992	0.13346	0.12551		0.11791	0.11013		0.11794	0.1102		0.14182	0.13246		0.12081	0.11133
449993	0.1379	0.12816		0.122	0.11256		0.12183	0.11251		0.14688	0.13553		0.1232	0.11263
449994	0.13626	0.12691		0.12053	0.11145		0.12038	0.11142		0.14504	0.13411		0.12237	0.11207
449995	0.13696	0.12767		0.12111	0.1121		0.121	0.11209		0.1458	0.13496		0.12271	0.11235
449996	0.13602	0.1272		0.12024	0.11165		0.12019	0.11168		0.14474	0.13442		0.12224	0.1121
449997	0.13424	0.12633		0.11856	0.11083		0.11863	0.11092		0.14271	0.13342		0.12138	0.1117
449998	0.13338	0.12593		0.11776	0.11044		0.11789	0.11057		0.14174	0.13296		0.12098	0.11155
449999	0.13612	0.12742		0.12032	0.11187		0.12028	0.11188		0.14474	0.13459		0.1216	0.11161
450000	0.13978	0.1295		0.12376	0.11383		0.12348	0.11369		0.1488	0.13689		0.12279	0.11229
450001	0.13883	0.12882		0.12287	0.11319		0.12264	0.11309		0.14783	0.13619		0.12299	0.11244
450002	0.14109	0.12991		0.12499	0.11421		0.1246	0.11404		0.15047	0.13751		0.12463	0.11351
450003	0.14001	0.12931		0.12398	0.11364		0.12367	0.11351		0.14926	0.13683		0.12413	0.11318
450004	0.13895	0.12872		0.12298	0.11309		0.12274	0.113		0.14806	0.13616		0.12365	0.11289
450005	0.14293	0.1313		0.1267	0.11551		0.12622	0.11526		0.15237	0.13894		0.12442	0.11345
450006	0.142	0.1306		0.12584	0.11485		0.12541	0.11464		0.15141	0.13822		0.12452	0.11347
450007	0.14186	0.13068		0.12571	0.11493		0.12529	0.11471		0.15116	0.13823		0.12385	0.11303
450008	0.14081	0.13008		0.12472	0.11438		0.12438	0.11419		0.14997	0.13755		0.12331	0.11265
450009	0.13888	0.12902		0.12291	0.11338		0.1227	0.11327		0.14778	0.13634		0.1223	0.11196
450010	0.138	0.12856		0.12209	0.11295		0.12193	0.11287		0.14678	0.13581		0.12185	0.11165
450011	0.14021	0.12976		0.12419	0.11412		0.12385	0.11392		0.14916	0.13707		0.12207	0.11176
450012	0.14374	0.13186		0.12752	0.1161		0.12693	0.11574		0.15304	0.13936		0.12316	0.11264
450013	0.14332	0.13158		0.1271	0.1158		0.12657	0.11549		0.1527	0.13914		0.12379	0.11304
450014	0.14685	0.13372		0.13035	0.11773		0.12965	0.11736		0.15684	0.14172		0.1267	0.11516
450015	0.14585	0.1331		0.12943	0.11717		0.12878	0.11682		0.1557	0.14101		0.12611	0.11471
450016	0.14487	0.13249		0.12851	0.11661		0.12792	0.11629		0.15458	0.14031		0.12553	0.11428
450017	0.14389	0.13189		0.1276	0.11606		0.12707	0.11577		0.15347	0.13962		0.12497	0.11386
450018	0.14781	0.13444		0.1313	0.11846		0.1305	0.118		0.15769	0.14233		0.12563	0.11455
450019	0.14732	0.13407		0.13081	0.11809		0.13006	0.11767		0.15725	0.14202		0.12616	0.11485
450020	0.14678	0.13379		0.13034	0.11786		0.12959	0.11742		0.15651	0.14157		0.125	0.11406
450021	0.14576	0.13314		0.12939	0.11727		0.1287	0.11686		0.15534	0.14083		0.12437	0.11358
450022	0.14474	0.13249		0.12845	0.11668		0.12781	0.11629		0.15419	0.14009		0.12376	0.1131
450023	0.1427	0.13124		0.12655	0.11553		0.12602	0.1152		0.15186	0.13864		0.12254	0.11216
450024	0.14167	0.13063		0.12559	0.11497		0.12513	0.11467		0.15069	0.13795		0.12193	0.11169
450025	0.14411	0.13204		0.12797	0.11638		0.12726	0.11591		0.15318	0.13932		0.12127	0.11137
450026	0.14391	0.13194		0.12773	0.11623		0.12709	0.11581		0.15309	0.13933		0.12221	0.112
450027	0.14207	0.13082		0.12608	0.11526		0.12548	0.11484		0.15085	0.13791		0.11997	0.11034
450028	0.14308	0.13142		0.12702	0.11581		0.12636	0.11536		0.152	0.1386		0.12061	0.11085
450029	0.14779	0.13436		0.13138	0.11849		0.13048	0.11793		0.15738	0.142		0.12367	0.11326
450030	0.14532	0.1328		0.12909	0.11707		0.12832	0.11656		0.15456	0.14019		0.12205	0.11198
450031	0.14655	0.13357		0.13022	0.11777		0.12939	0.11724		0.15596	0.14109		0.12285	0.11261
450032	0.14779	0.13439		0.13132	0.11847		0.13047	0.11795		0.15752	0.14216		0.12465	0.1139
450033	0.15226	0.13716		0.13553	0.12105		0.13438	0.12036		0.1625	0.14525		0.1266	0.11556
450034	0.14889	0.13505		0.1324	0.11912		0.13144	0.11853		0.15864	0.14279		0.12438	0.11382
450035	0.15	0.13574		0.13343	0.11976		0.13241	0.11913		0.15991	0.1436		0.1251	0.11439
450036	0.15113	0.13645		0.13447	0.1204		0.13339	0.11975		0.1612	0.14442		0.12584	0.11497
450037	0.15193	0.13694		0.13513	0.12075		0.13409	0.12017		0.1624	0.14524		0.12831	0.1166
450038	0.15088	0.13631		0.13416	0.12017		0.13318	0.11962		0.1612	0.1445		0.12762	0.11607
450039	0.14985	0.13568		0.13319	0.11959		0.13227	0.11907		0.16002	0.14377		0.12694	0.11555
450040	0.14882	0.13505		0.13224	0.11902		0.13138	0.11853		0.15884	0.14304		0.12628	0.11505
450041	0.15208	0.13704		0.13532	0.12089		0.13422	0.12026		0.16243	0.14524		0.12745	0.11608
450042	0.15475	0.13822		0.13796	0.12211		0.13654	0.12129		0.16539	0.14656		0.12838	0.11683
450043	0.15422	0.13711		0.13767	0.12124		0.13605	0.12031		0.16484	0.14539		0.12825	0.11651
450044	0.15434	0.13737		0.13773	0.12144		0.13616	0.12054		0.16496	0.14565		0.12825	0.11657
450045	0.15447	0.13764		0.1378	0.12165		0.13628	0.12078		0.16509	0.14594		0.12827	0.11664
450046	0.1546	0.13792		0.13787	0.12187		0.13641	0.12102		0.16523	0.14624		0.12831	0.11673
450047	0.15455	0.13797		0.13789	0.122		0.13636	0.12107		0.16485	0.14601		0.12626	0.11549
450048	0.15444	0.1377		0.13784	0.12179		0.13626	0.12083		0.16474	0.14573		0.12627	0.11545
450049	0.15434	0.13745		0.1378	0.1216		0.13617	0.12061		0.16465	0.14547		0.1263	0.11542
450050	0.15426	0.13721		0.13777	0.12141		0.13609	0.1204		0.16457	0.14523		0.12636	0.11541
450051	0.15418	0.13698		0.13775	0.12124		0.13601	0.1202		0.16451	0.145		0.12644	0.11542
450052	0.15464	0.13809		0.13791	0.12205		0.13644	0.12117		0.1651	0.14628		0.12732	0.11616
450053	0.15402	0.13772		0.1372	0.12156		0.1359	0.12085		0.16484	0.14624		0.1298	0.1176
450054	0.15437	0.13796		0.13757	0.12183		0.13621	0.12106		0.1651	0.14639		0.12909	0.11721
450055	0.15333	0.13652		0.13677	0.12061		0.13527	0.11979		0.16412	0.14495		0.12944	0.11708
450056	0.15349	0.1368		0.13686	0.12083		0.13541	0.12004		0.16428	0.14525		0.1295	0.11719
450057	0.15366	0.13709		0.13697	0.12106		0.13557	0.1203		0.16446	0.14556		0.12958	0.11731
450058	0.15383	0.1374		0.13708	0.12131		0.13573	0.12057		0.16464	0.14589		0.12968	0.11745
450059	0.15274	0.13735		0.136	0.12125		0.1348	0.12053		0.16305	0.14548		0.12692	0.11579
450060	0.15323	0.13756		0.13647	0.12145		0.13522	0.12071		0.16361	0.14574		0.12725	0.11603
450061	0.15373	0.13777		0.13696	0.12167		0.13565	0.1209		0.16419	0.146		0.12761	0.11629
450062	0.15424	0.138		0.13746	0.12189		0.13609	0.12109		0.16478	0.14628		0.12799	0.11656
450063	0.15347	0.13751		0.13666	0.12135		0.13543	0.12067		0.16421	0.14597		0.12939	0.11732
450064	0.15294	0.13731		0.13614	0.12114		0.13497	0.12049		0.16359	0.14571		0.129	0.11706
450065	0.15243	0.13711		0.13563	0.12094		0.13452	0.12032		0.16298	0.14547		0.12864	0.11682
450066	0.15165	0.13661		0.13508	0.12067		0.13384	0.11988		0.1615	0.14436		0.12415	0.11391
450067	0.15395	0.13768		0.13731	0.12172		0.13584	0.12082		0.16415	0.14566		0.1258	0.11515
450068	0.15335	0.1374		0.13674	0.12145		0.13532	0.12057		0.16347	0.14532		0.12536	0.11482
450069	0.15277	0.13712		0.13617	0.12118		0.13482	0.12033		0.1628	0.14498		0.12493	0.1145
450070	0.1522	0.13686		0.13562	0.12092		0.13433	0.1201		0.16214	0.14466		0.12453	0.1142
450071	0.15367	0.13717		0.13723	0.12142		0.13559	0.12037		0.16353	0.14482		0.12351	0.11367
450072	0.1541	0.13756		0.13754	0.12171		0.13596	0.12071		0.16417	0.14541		0.12489	0.11458
450073	0.15064	0.13569		0.1343	0.11999		0.13295	0.11908		0.16001	0.14303		0.12118	0.11188
450074	0.15122	0.13596		0.13486	0.12026		0.13345	0.11932		0.16068	0.14335		0.1216	0.11221
450075	0.15181	0.13625		0.13544	0.12054		0.13397	0.11957		0.16137	0.1437		0.12205	0.11255
450076	0.15242	0.13655		0.13602	0.12083		0.1345	0.11983		0.16207	0.14406		0.12251	0.11291
450077	0.15304	0.13686		0.13662	0.12112		0.13504	0.1201		0.16279	0.14443		0.123	0.11328
450078	0.15112	0.13614		0.13468	0.12032		0.13338	0.11948		0.16074	0.14368		0.12266	0.11289
450079	0.15194	0.13687		0.13529	0.12085		0.1341	0.12012		0.16198	0.14479		0.12537	0.11473
450080	0.14736	0.13393		0.1311	0.11822		0.13009	0.11755		0.15659	0.14124		0.12122	0.1116
450081	0.14841	0.13458		0.13208	0.11883		0.13101	0.11812		0.15779	0.142		0.12193	0.11216
450082	0.14948	0.13525		0.13307	0.11943		0.13194	0.1187		0.15901	0.14277		0.12265	0.11273
450083	0.15056	0.13593		0.13407	0.12005		0.13289	0.11929		0.16025	0.14356		0.12339	0.11332
450084	0.14672	0.13327		0.13066	0.11778		0.12953	0.11697		0.15551	0.14019		0.11832	0.1096
450085	0.14767	0.13386		0.13155	0.11832		0.13036	0.11749		0.1566	0.14088		0.119	0.11016
450086	0.14864	0.13446		0.13245	0.11887		0.13121	0.11801		0.15772	0.14158		0.11971	0.11072
450087	0.14963	0.13507		0.13337	0.11943		0.13207	0.11854		0.15886	0.1423		0.12044	0.11129
450088	0.14702	0.13359		0.13086	0.11799		0.12979	0.11725		0.15602	0.1407		0.11976	0.11059
450089	0.14756	0.13413		0.13122	0.11835		0.13027	0.11773		0.15697	0.14161		0.12244	0.11242
450090	0.14396	0.13179		0.12796	0.11629		0.12712	0.11568		0.15267	0.13875		0.11878	0.10967
450091	0.14507	0.13249		0.12899	0.11692		0.12809	0.11629		0.15395	0.13956		0.11957	0.11029
450092	0.1462	0.1332		0.13003	0.11756		0.12908	0.11691		0.15526	0.14039		0.12039	0.11094
450093	0.14357	0.13133		0.12775	0.11602		0.12677	0.11528		0.15186	0.13791		0.11583	0.10764
450094	0.14433	0.13179		0.12846	0.11644		0.12744	0.11568		0.15275	0.13846		0.11643	0.10811
450095	0.14511	0.13227		0.12918	0.11687		0.12812	0.1161		0.15365	0.13902		0.11704	0.10859
450096	0.14591	0.13276		0.12991	0.11732		0.12882	0.11653		0.15457	0.1396		0.11767	0.10909
450097	0.14374	0.13154		0.12783	0.11614		0.12693	0.11547		0.15224	0.13831		0.1173	0.10864
450098	0.14402	0.13191		0.12795	0.11632		0.12717	0.11578		0.1529	0.13902		0.12002	0.11051
450099	0.14101	0.13005		0.12522	0.11469		0.12455	0.11417		0.1493	0.13674		0.11677	0.10806
450100	0.14197	0.13061		0.12611	0.1152		0.12539	0.11465		0.1504	0.13739		0.11741	0.10857
450101	0.14295	0.13119		0.12702	0.11573		0.12624	0.11516		0.15152	0.13806		0.11809	0.10911
450102	0.14071	0.12965		0.1251	0.11448		0.12428	0.11382		0.14858	0.13596		0.1137	0.10595
450103	0.14164	0.13018		0.12596	0.11497		0.12509	0.11428		0.14964	0.13658		0.11438	0.10649
450104	0.14259	0.13074		0.12684	0.11548		0.12592	0.11477		0.15074	0.13723		0.11509	0.10705
450105	0.14083	0.12983		0.12514	0.11457		0.12439	0.11398		0.14891	0.13633		0.11523	0.10699
450106	0.14103	0.13013		0.12517	0.11469		0.12456	0.11424		0.14948	0.13698		0.11805	0.10895
450107	0.13838	0.12861		0.12275	0.11334		0.12226	0.11291		0.14633	0.13511		0.11531	0.10689
450108	0.13924	0.12907		0.12356	0.11377		0.123	0.11331		0.1473	0.13563		0.11577	0.10725
450109	0.14012	0.12955		0.12438	0.11422		0.12377	0.11373		0.14829	0.13618		0.11626	0.10765
450110	0.1379	0.12809		0.12247	0.11302		0.12183	0.11246		0.14543	0.13421		0.11222	0.10474
450111	0.13881	0.12859		0.12333	0.11349		0.12263	0.11289		0.14645	0.13477		0.11269	0.10512
450112	0.13975	0.12911		0.1242	0.11398		0.12345	0.11335		0.1475	0.13535		0.11318	0.10553
450113	0.13811	0.12833		0.12258	0.11317		0.12202	0.11267		0.14585	0.13464		0.11375	0.10581
450114	0.13841	0.1287		0.12271	0.11335		0.12229	0.11299		0.14653	0.13535		0.11661	0.1078
450115	0.13656	0.12767		0.12103	0.11244		0.12067	0.1121		0.14434	0.13409		0.11474	0.10644
450116	0.13746	0.12813		0.12188	0.11288		0.12146	0.1125		0.14533	0.13459		0.11501	0.10665
450117	0.13513	0.12669		0.11984	0.11166		0.11942	0.11124		0.14244	0.13272		0.11162	0.10425
450118	0.13696	0.12761		0.12158	0.11255		0.12101	0.11204		0.14441	0.13369		0.11199	0.10454
450119	0.13604	0.12714		0.1207	0.1121		0.12021	0.11163		0.14342	0.1332		0.11179	0.10437
450120	0.13713	0.12733		0.12193	0.11249		0.12115	0.1118		0.14421	0.13304		0.10899	0.10252
450121	0.13749	0.1277		0.12217	0.11274		0.12146	0.11211		0.14479	0.1336		0.1106	0.10362
450122	0.13434	0.12596		0.11925	0.11113		0.11872	0.1106		0.14126	0.13164		0.10885	0.10232
450123	0.13526	0.12641		0.12013	0.11158		0.11952	0.11099		0.14223	0.1321		0.10888	0.10236
450124	0.13619	0.12687		0.12103	0.11203		0.12033	0.11139		0.14321	0.13256		0.10892	0.10242
450125	0.13472	0.12631		0.11952	0.11138		0.11905	0.1109		0.14183	0.13216		0.11023	0.10328
450126	0.13538	0.12694		0.11999	0.11182		0.11964	0.11146		0.14288	0.13315		0.11305	0.10526
450127	0.13306	0.12575		0.11782	0.11069		0.11762	0.11042		0.1403	0.13182		0.11199	0.10459
450128	0.13375	0.12606		0.11849	0.11101		0.11821	0.11069		0.14101	0.13211		0.11186	0.10445
450129	0.13444	0.12637		0.11916	0.11133		0.11882	0.11096		0.14172	0.13242		0.11173	0.10433
450130	0.13157	0.12472		0.11654	0.10983		0.11631	0.10953		0.13846	0.13051		0.1098	0.1031
450131	0.13196	0.12507		0.11683	0.11009		0.11665	0.10983		0.139	0.131		0.11097	0.10392
450132	0.13365	0.12565		0.11857	0.1108		0.11812	0.11033		0.14055	0.13135		0.10907	0.10247
450133	0.13296	0.12534		0.11789	0.11048		0.11751	0.11006		0.13985	0.13106		0.1093	0.10265
450134	0.13226	0.12503		0.11721	0.11015		0.11691	0.10979		0.13915	0.13078		0.10954	0.10285
450135	0.12945	0.1238		0.11446	0.10885		0.11447	0.10872		0.13634	0.12969		0.11083	0.10411
450136	0.13016	0.12411		0.11515	0.10917		0.11508	0.10899		0.13704	0.12996		0.11048	0.10374
450137	0.13087	0.12441		0.11584	0.1095		0.1157	0.10926		0.13775	0.13023		0.11013	0.1034
450138	0.13048	0.12382		0.11564	0.1091		0.11534	0.10873		0.13703	0.12931		0.10762	0.10154
450139	0.13101	0.12426		0.11607	0.10946		0.11582	0.10912		0.13773	0.1299		0.10871	0.10232
450140	0.1333	0.12511		0.11839	0.11045		0.1178	0.10986		0.13988	0.1305		0.10662	0.10075
450141	0.13381	0.12552		0.11881	0.11078		0.11825	0.11022		0.14055	0.13105		0.10773	0.10153
450142	0.13259	0.12479		0.1177	0.11012		0.11718	0.10958		0.13916	0.1302		0.10686	0.10092
450143	0.13188	0.12446		0.11701	0.10978		0.11657	0.10929		0.13845	0.1299		0.1071	0.1011
450144	0.13118	0.12414		0.11632	0.10944		0.11596	0.10902		0.13774	0.1296		0.10736	0.10131
450145	0.12855	0.123		0.11373	0.10823		0.11367	0.10803		0.13512	0.12862		0.10866	0.10255
450146	0.12919	0.12327		0.11437	0.10852		0.11423	0.10826		0.13575	0.12884		0.1083	0.10219
450147	0.12983	0.12354		0.115	0.10881		0.11479	0.1085		0.13639	0.12907		0.10796	0.10185
450148	0.12921	0.12278		0.11458	0.10826		0.11423	0.10783		0.13543	0.12798		0.10549	0.10005
450149	0.12983	0.12329		0.1151	0.10867		0.11478	0.10827		0.13621	0.12863		0.10655	0.10079
450150	0.13179	0.12398		0.1171	0.1095		0.11648	0.10887		0.13802	0.12907		0.10448	0.099227
450151	0.13253	0.12453		0.11773	0.10997		0.11713	0.10935		0.13893	0.12977		0.10554	0.09998
450152	0.13093	0.12358		0.11626	0.10908		0.11573	0.10852		0.13715	0.1287		0.10479	0.09944
450153	0.13007	0.12318		0.11542	0.10867		0.11498	0.10818		0.13629	0.12834		0.10513	0.099735
450154	0.12737	0.12198		0.11277	0.1074		0.11263	0.10713		0.1336	0.12729		0.10643	0.10098
450155	0.12798	0.12225		0.11337	0.10769		0.11316	0.10737		0.13421	0.12752		0.1061	0.10064
450156	0.1286	0.12252		0.11397	0.10797		0.1137	0.1076		0.13482	0.12775		0.10579	0.10033
450157	0.12739	0.12129		0.11302	0.107		0.11263	0.10653		0.1332	0.12614		0.10323	0.098515
450158	0.12829	0.12203		0.11379	0.10762		0.11342	0.10717		0.13431	0.12705		0.10436	0.09928
450159	0.12975	0.12241		0.11532	0.10816		0.11468	0.1075		0.13556	0.12716		0.1021	0.097504
450160	0.13075	0.12319		0.1162	0.10883		0.11556	0.10818		0.13677	0.12811		0.10328	0.098366
450161	0.12896	0.12204		0.11455	0.10777		0.11399	0.10717		0.13477	0.12682		0.10246	0.097803
450162	0.12817	0.12167		0.11378	0.10739		0.11331	0.10685		0.13399	0.12648		0.10284	0.098144
450163	0.12539	0.1203		0.11109	0.10599		0.11088	0.10566		0.13117	0.12521		0.10396	0.099372
450164	0.12639	0.1208		0.11205	0.10649		0.11175	0.10609		0.13219	0.12567		0.10359	0.098921
450165	0.12438	0.11891		0.11038	0.10493		0.10997	0.10444		0.12967	0.12331		0.10085	0.097043
450166	0.12588	0.1201		0.1117	0.10596		0.1113	0.10548		0.13143	0.12472		0.10204	0.097769
450167	0.12683	0.12012		0.11276	0.10618		0.11211	0.10549		0.13211	0.12442		0.099461	0.09562
450168	0.12828	0.12126		0.11403	0.10717		0.11338	0.10649		0.13382	0.12578		0.10078	0.096564
450169	0.12601	0.1197		0.11197	0.10575		0.1114	0.10513		0.13129	0.12404		0.099912	0.096042
450170	0.12519	0.1193		0.11117	0.10534		0.11068	0.10478		0.13048	0.12367		0.10038	0.096519
450171	0.12246	0.118		0.10852	0.10399		0.1083	0.10365		0.12773	0.12249		0.10181	0.098194
450172	0.12342	0.11846		0.10945	0.10446		0.10914	0.10405		0.1287	0.1229		0.10133	0.097607
450173	0.12311	0.11696		0.1095	0.10342		0.10883	0.10272		0.12778	0.1207		0.097103	0.093879
450174	0.12163	0.11675		0.10794	0.10302		0.10756	0.10255		0.12653	0.12082		0.099643	0.096453
450175	0.12262	0.11689		0.10898	0.10329		0.10841	0.10267		0.12737	0.12075		0.097945	0.094732
450176	0.12213	0.11683		0.10846	0.10316		0.10798	0.10262		0.12695	0.12079		0.098795	0.095601
450177	0.12307	0.11652		0.10951	0.10306		0.10879	0.10233		0.12774	0.1202		0.097601	0.094118
450178	0.12306	0.11664		0.10948	0.10316		0.10878	0.10244		0.12772	0.12034		0.097407	0.09403
450179	0.12307	0.11679		0.10948	0.10329		0.10879	0.10257		0.12774	0.12051		0.097241	0.093952
450180	0.12111	0.11627		0.10745	0.10257		0.10709	0.10213		0.12599	0.12032		0.1002	0.096944
450181	0.12258	0.11645		0.109	0.10294		0.10836	0.10228		0.12731	0.12023		0.098227	0.094777
450182	0.12209	0.11639		0.10848	0.10281		0.10794	0.10223		0.12687	0.12025		0.098869	0.095466
450183	0.1216	0.11633		0.10797	0.10269		0.10752	0.10218		0.12643	0.12029		0.099527	0.096186
450184	0.12136	0.1165		0.10769	0.10279		0.10731	0.10233		0.12624	0.12056		0.099912	0.096691
450185	0.123	0.11783		0.10916	0.10397		0.10876	0.10349		0.12809	0.12206		0.10024	0.096743
450186	0.12496	0.11854		0.11113	0.1048		0.11047	0.1041		0.12994	0.12256		0.098272	0.094757
450187	0.11994	0.11608		0.10627	0.10228		0.10609	0.10197		0.12486	0.12028		0.10082	0.097886
450188	0.12079	0.11643		0.10711	0.10266		0.10682	0.10227		0.1257	0.12056		0.10023	0.097182
450189	0.11801	0.11497		0.10442	0.10117		0.1044	0.10101		0.1229	0.11921		0.10195	0.099263
450190	0.11854	0.11534		0.10492	0.10153		0.10486	0.10133		0.12345	0.11959		0.10168	0.09892
450191	0.12034	0.11596		0.1067	0.10223		0.10642	0.10186		0.12522	0.12006		0.10064	0.097527
450192	0.11956	0.11564		0.10594	0.10189		0.10575	0.10159		0.12445	0.11978		0.10107	0.098103
450193	0.11879	0.11531		0.10518	0.10153		0.10507	0.1013		0.12367	0.1195		0.10151	0.098686
450194	0.11598	0.11402		0.10245	0.10018		0.10263	0.10019		0.12086	0.11837		0.10313	0.10074
450195	0.117	0.1145		0.10343	0.10068		0.10352	0.1006		0.12188	0.1188		0.10254	0.10001
450196	0.11816	0.11515		0.10449	0.10127		0.10453	0.10116		0.1232	0.11953		0.10334	0.10036
450197	0.11807	0.11505		0.10444	0.10121		0.10445	0.10108		0.12303	0.11936		0.10264	0.099806
450198	0.12147	0.11655		0.10773	0.10276		0.10741	0.10238		0.12654	0.12076		0.10167	0.098033
450199	0.12128	0.1164		0.10758	0.10266		0.10724	0.10225		0.12625	0.12053		0.10093	0.097485
450200	0.12064	0.11621		0.10692	0.1024		0.10669	0.10208		0.12571	0.12046		0.10207	0.098602
450201	0.11981	0.11586		0.10611	0.10203		0.10597	0.10178		0.12487	0.12016		0.10249	0.099186
450202	0.11898	0.11551		0.1053	0.10165		0.10525	0.10148		0.12404	0.11985		0.10292	0.099777
450203	0.1171	0.11465		0.10346	0.10075		0.10361	0.10074		0.12214	0.11909		0.10393	0.10112
450204	0.11604	0.11415		0.10243	0.10023		0.10269	0.1003		0.12107	0.11864		0.10451	0.10188
450205	0.11843	0.1154		0.10469	0.10145		0.10477	0.10138		0.1236	0.11989		0.10426	0.10105
450206	0.12199	0.11705		0.10811	0.10312		0.10787	0.10281		0.12734	0.1215		0.10366	0.099559
450207	0.12118	0.11671		0.10732	0.10276		0.10716	0.10252		0.12651	0.1212		0.10403	0.1001
450208	0.12036	0.11637		0.10652	0.1024		0.10645	0.10223		0.12569	0.1209		0.10442	0.10066
450209	0.11955	0.11603		0.10572	0.10203		0.10574	0.10193		0.12486	0.1206		0.1048	0.10121
450210	0.12171	0.11679		0.1079	0.10293		0.10762	0.10258		0.12692	0.12111		0.10266	0.098792
450211	0.12235	0.11742		0.10837	0.10339		0.10818	0.10314		0.12788	0.12205		0.105	0.10061
450212	0.12405	0.11765		0.11016	0.10384		0.10965	0.10333		0.12941	0.12197		0.10277	0.098203
450213	0.12353	0.11749		0.10965	0.10365		0.1092	0.10319		0.12888	0.12184		0.10296	0.0985
450214	0.12301	0.11735		0.10913	0.10348		0.10875	0.10307		0.12836	0.12172		0.10319	0.098855
450215	0.1225	0.11719		0.10862	0.1033		0.10831	0.10294		0.12785	0.12161		0.10342	0.099195
450216	0.12358	0.11703		0.10988	0.10342		0.10923	0.10278		0.12858	0.121		0.10008	0.096065
450217	0.12305	0.1169		0.10934	0.10324		0.10877	0.10267		0.12806	0.12092		0.10045	0.096504
450218	0.12252	0.11678		0.1088	0.10308		0.10832	0.10257		0.12755	0.12086		0.10083	0.096977
450219	0.122	0.11666		0.10826	0.10292		0.10786	0.10247		0.12705	0.12081		0.10124	0.097487
450220	0.12379	0.11733		0.11	0.10362		0.10942	0.10304		0.12897	0.12147		0.10142	0.097128
450221	0.12437	0.11806		0.11037	0.10412		0.10993	0.10369		0.12996	0.1226		0.10445	0.099551
450222	0.12544	0.11813		0.1115	0.10432		0.11086	0.10374		0.13101	0.12253		0.10373	0.098565
450223	0.12495	0.11795		0.11103	0.10414		0.11043	0.10358		0.13045	0.12231		0.10338	0.098419
450224	0.12449	0.11779		0.11059	0.10398		0.11003	0.10344		0.12991	0.12213		0.10305	0.098299
450225	0.12461	0.11718		0.11091	0.10364		0.11012	0.10291		0.1297	0.12114		0.10047	0.09601
450226	0.1239	0.11706		0.1102	0.10347		0.10951	0.1028		0.12892	0.12101		0.10017	0.096004
450227	0.12425	0.11711		0.11055	0.10354		0.10981	0.10284		0.1293	0.12106		0.10031	0.095994
450228	0.125	0.11764		0.11119	0.10397		0.11047	0.10331		0.13033	0.12182		0.1021	0.097297
450229	0.12612	0.11886		0.11199	0.10486		0.11145	0.10438		0.13206	0.1236		0.10617	0.10047
450230	0.12577	0.11849		0.11174	0.10459		0.11114	0.10405		0.13152	0.12306		0.10495	0.099517
450231	0.12704	0.11884		0.11298	0.10496		0.11224	0.10435		0.133	0.1235		0.10588	0.099844
450232	0.12661	0.11863		0.11258	0.10478		0.11187	0.10417		0.13246	0.12322		0.10531	0.099505
450233	0.12619	0.11845		0.1122	0.10461		0.11151	0.10401		0.13195	0.12297		0.10476	0.099175
450234	0.12581	0.11828		0.11184	0.10446		0.11117	0.10387		0.13146	0.12274		0.10423	0.098864
450235	0.12582	0.1176		0.11205	0.10403		0.11116	0.10327		0.13122	0.12176		0.10238	0.097154
450236	0.12488	0.11726		0.11116	0.10371		0.11035	0.10297		0.13003	0.12125		0.10091	0.096269
450237	0.12517	0.11735		0.11143	0.1038		0.1106	0.10305		0.13039	0.1214		0.10137	0.096548
450238	0.12548	0.11747		0.11173	0.1039		0.11087	0.10315		0.13079	0.12156		0.10187	0.096849
450239	0.12641	0.11821		0.11249	0.10448		0.11168	0.10379		0.13208	0.12261		0.10413	0.098498
450240	0.12763	0.11941		0.11343	0.1054		0.11276	0.10485		0.13386	0.12432		0.10754	0.10112
450241	0.1284	0.11933		0.11426	0.10542		0.11342	0.10477		0.13472	0.12423		0.1078	0.10092
450242	0.12761	0.11863		0.11363	0.10487		0.11273	0.10416		0.13364	0.12328		0.10611	0.099652
450243	0.12873	0.119		0.11467	0.10521		0.11369	0.10447		0.13515	0.12393		0.10824	0.10087
450244	0.12733	0.11784		0.11351	0.10428		0.11246	0.10346		0.13328	0.12237		0.10564	0.098959
450245	0.12802	0.11841		0.11408	0.10473		0.11306	0.10396		0.1342	0.12314		0.10694	0.099914
450246	0.1286	0.11909		0.11452	0.10526		0.11358	0.10455		0.13498	0.124		0.10806	0.10087
450247	0.12849	0.1192		0.11438	0.10533		0.11349	0.10465		0.13484	0.12411		0.10792	0.10088
450248	0.12735	0.11894		0.11328	0.10506		0.11251	0.10443		0.13339	0.12365		0.10633	0.1001
450249	0.12768	0.11905		0.11358	0.10517		0.11279	0.10453		0.13381	0.12383		0.1068	0.10036
450250	0.12803	0.11918		0.11391	0.10529		0.1131	0.10464		0.13425	0.12402		0.10729	0.10063
450251	0.12648	0.11781		0.11267	0.10421		0.11173	0.10344		0.1321	0.12211		0.1037	0.097947
450252	0.12613	0.11769		0.11234	0.10411		0.11143	0.10334		0.13163	0.12192		0.10302	0.097538
450253	0.12974	0.12052		0.11534	0.10635		0.1146	0.10581		0.13657	0.12587		0.11076	0.10313
450254	0.12905	0.11991		0.11479	0.10588		0.114	0.10528		0.13563	0.12504		0.10928	0.10203
450255	0.13078	0.12071		0.11639	0.10659		0.1155	0.10597		0.13784	0.12618		0.11169	0.10344
450256	0.12974	0.11984		0.11552	0.10589		0.11457	0.10521		0.13647	0.12504		0.10996	0.10216
450257	0.13041	0.12062		0.11602	0.10649		0.11518	0.1059		0.13739	0.12605		0.11135	0.10332
450258	0.13007	0.12056		0.11567	0.10641		0.11488	0.10584		0.13697	0.12595		0.11104	0.10321
450259	0.12872	0.12015		0.11437	0.106		0.11372	0.1055		0.13532	0.12536		0.10969	0.10259
450260	0.12922	0.12032		0.11484	0.10616		0.11415	0.10564		0.13593	0.1256		0.1102	0.10284
450261	0.13121	0.12184		0.11652	0.10739		0.1159	0.10697		0.13858	0.12768		0.1139	0.10548
450262	0.13046	0.12118		0.11592	0.10687		0.11524	0.10639		0.13756	0.12677		0.11233	0.10431
450263	0.13291	0.12251		0.11816	0.10805		0.11737	0.10754		0.14058	0.12852		0.11508	0.10599
450264	0.13183	0.1216		0.11726	0.10732		0.11642	0.10675		0.1392	0.12734		0.11339	0.10472
450265	0.13233	0.12226		0.1176	0.10781		0.11687	0.10733		0.13989	0.12821		0.11466	0.10579
450266	0.13176	0.12204		0.11705	0.10759		0.11638	0.10714		0.13923	0.12793		0.11426	0.10562
450267	0.12995	0.12131		0.11532	0.10688		0.11481	0.10651		0.13708	0.12699		0.11288	0.10499
450268	0.13057	0.12157		0.11591	0.10713		0.11534	0.10674		0.13782	0.12732		0.11338	0.10523
450269	0.13278	0.12323		0.11778	0.10848		0.11729	0.10819		0.1407	0.12954		0.11707	0.10784
450270	0.13198	0.12253		0.11714	0.10793		0.11658	0.10757		0.13963	0.1286		0.11548	0.10666
450271	0.13515	0.12438		0.12003	0.10958		0.11935	0.10918		0.14343	0.13092		0.11844	0.1085
450272	0.13402	0.12343		0.11909	0.10881		0.11835	0.10836		0.142	0.12971		0.11676	0.10725
450273	0.13435	0.12397		0.11927	0.10919		0.11865	0.10883		0.1425	0.13043		0.11795	0.10825
450274	0.13356	0.12359		0.11852	0.10883		0.11796	0.1085		0.14159	0.12997		0.1175	0.10803
450275	0.13138	0.1226		0.11645	0.10788		0.11606	0.10765		0.13905	0.12877		0.11612	0.10741
450276	0.13207	0.12291		0.11711	0.10817		0.11667	0.10791		0.13986	0.12914		0.11658	0.1076
450277	0.13475	0.12488		0.11941	0.10982		0.11902	0.10963		0.14321	0.13168		0.12017	0.11011
450278	0.13375	0.12405		0.11858	0.10914		0.11814	0.10891		0.14194	0.13061		0.11862	0.10898
450279	0.13772	0.12648		0.12221	0.11133		0.12161	0.11102		0.1466	0.13354		0.1217	0.11094
450280	0.13643	0.12542		0.12111	0.11045		0.12047	0.1101		0.14501	0.13223		0.12007	0.10972
450281	0.13671	0.12592		0.12126	0.1108		0.12073	0.11054		0.14545	0.13289		0.12116	0.11063
450282	0.13572	0.12539		0.12033	0.1103		0.11987	0.11007		0.14432	0.13227		0.12065	0.11035
450283	0.13293	0.12398		0.1177	0.10896		0.11744	0.10885		0.1411	0.1306		0.11909	0.10961
450284	0.13383	0.12442		0.11855	0.10938		0.11822	0.10923		0.14214	0.13112		0.11961	0.10984
450285	0.13791	0.12742		0.12215	0.11199		0.12181	0.11186		0.14695	0.13473		0.12317	0.11235
450286	0.13633	0.12615		0.12078	0.1109		0.12041	0.11075		0.14507	0.1332		0.12167	0.11123
450287	0.14114	0.12923		0.1252	0.11369		0.12463	0.11343		0.15061	0.1368		0.12469	0.11326
450288	0.13943	0.12785		0.1237	0.11251		0.12312	0.11222		0.1486	0.13517		0.12319	0.1121
450289	0.14005	0.1286		0.12417	0.11311		0.12368	0.11289		0.14937	0.13608		0.12416	0.11292
450290	0.13897	0.128		0.12315	0.11254		0.12274	0.11236		0.14815	0.13539		0.12365	0.11262
450291	0.1368	0.12681		0.12111	0.11142		0.12084	0.11133		0.14568	0.13402		0.1226	0.11203
450292	0.13571	0.12623		0.12009	0.11087		0.11989	0.11082		0.14444	0.13334		0.12205	0.11174
450293	0.13949	0.12866		0.12357	0.1131		0.1232	0.11294		0.1487	0.13612		0.1239	0.11292
450294	0.14456	0.13193		0.12825	0.11609		0.12763	0.11579		0.15442	0.13984		0.1265	0.11479
450295	0.14284	0.13057		0.12672	0.11489		0.12613	0.11461		0.15251	0.13831		0.12559	0.11402
450296	0.14334	0.13026		0.12733	0.11472		0.12653	0.11433		0.15312	0.13802		0.12578	0.11388
450297	0.14278	0.12999		0.12679	0.11445		0.12605	0.11409		0.15248	0.1377		0.12549	0.1137
450298	0.14223	0.12973		0.12625	0.11419		0.12557	0.11386		0.15185	0.13738		0.1252	0.11354
450299	0.14168	0.12947		0.12572	0.11394		0.12509	0.11364		0.15122	0.13708		0.12494	0.11339
450300	0.14717	0.13327		0.13074	0.11737		0.12991	0.11696		0.15745	0.14145		0.12817	0.11589
450301	0.14525	0.13177		0.12903	0.11604		0.12822	0.11564		0.15528	0.13973		0.12698	0.11488
450302	0.1465	0.13293		0.1301	0.11704		0.12932	0.11666		0.15668	0.14103		0.12773	0.1156
450303	0.14584	0.13258		0.12948	0.11671		0.12875	0.11636		0.15591	0.14062		0.1273	0.11531
450304	0.14519	0.13225		0.12886	0.1164		0.12819	0.11607		0.15516	0.14022		0.12689	0.11505
450305	0.14368	0.13141		0.12742	0.1156		0.12686	0.11534		0.15342	0.13923		0.12601	0.11444
450306	0.1428	0.1309		0.12661	0.11513		0.1261	0.1149		0.15243	0.13865		0.12554	0.11412
450307	0.14194	0.1304		0.1258	0.11466		0.12535	0.11446		0.15145	0.13807		0.12508	0.11381
450308	0.14569	0.13282		0.12929	0.1169		0.12863	0.11657		0.15562	0.14077		0.1266	0.11497
450309	0.1503	0.1357		0.13359	0.11957		0.13266	0.11909		0.16082	0.14407		0.12904	0.11685
450310	0.14942	0.1352		0.13276	0.1191		0.13189	0.11865		0.15981	0.14347		0.12843	0.11641
450311	0.14855	0.1347		0.13195	0.11864		0.13113	0.11821		0.1588	0.14287		0.12784	0.11598
450312	0.14769	0.1342		0.13114	0.11818		0.13039	0.11778		0.15781	0.14229		0.12726	0.11556
450313	0.14873	0.13448		0.13216	0.11846		0.13128	0.11802		0.15913	0.14275		0.1286	0.11637
450314	0.1511	0.13631		0.13435	0.12016		0.13336	0.11963		0.1616	0.14465		0.12867	0.11672
450315	0.15191	0.13616		0.13522	0.12008		0.13405	0.11948		0.16273	0.14468		0.13014	0.11749
450316	0.15136	0.13514		0.1349	0.11929		0.13354	0.11858		0.16213	0.14358		0.12969	0.11692
450317	0.15153	0.13546		0.135	0.11954		0.1337	0.11887		0.16231	0.14393		0.12981	0.11709
450318	0.15172	0.1358		0.13511	0.11981		0.13387	0.11917		0.16251	0.14429		0.12996	0.11729
450319	0.15295	0.13693		0.1362	0.12082		0.13496	0.12016		0.16377	0.14545		0.12997	0.11754
450320	0.15149	0.13603		0.1348	0.11995		0.13369	0.11937		0.16223	0.14451		0.12983	0.11731
450321	0.15108	0.13591		0.13439	0.11981		0.13333	0.11927		0.16174	0.14435		0.12954	0.11714
450322	0.15069	0.1358		0.13398	0.11968		0.13299	0.11917		0.16128	0.1442		0.12928	0.11699
450323	0.14844	0.13353		0.13207	0.11771		0.131	0.11718		0.15895	0.14181		0.12888	0.11621
450324	0.14811	0.13346		0.13173	0.11761		0.13072	0.11712		0.15856	0.14171		0.12867	0.1161
450325	0.14779	0.13339		0.13139	0.11752		0.13044	0.11706		0.15818	0.14161		0.12848	0.11602
450326	0.14748	0.13332		0.13106	0.11744		0.13017	0.11701		0.15781	0.14152		0.12832	0.11595
450327	0.15017	0.13484		0.13364	0.11889		0.13252	0.11833		0.16083	0.14324		0.12951	0.11685
450328	0.14834	0.13327		0.13203	0.11751		0.1309	0.11695		0.15884	0.14153		0.12876	0.11604
450329	0.14824	0.13302		0.13199	0.11732		0.1308	0.11673		0.15874	0.14126		0.12867	0.1159
450330	0.14815	0.13278		0.13196	0.11714		0.13072	0.11651		0.15865	0.14101		0.12861	0.11577
450331	0.14427	0.13034		0.12834	0.11489		0.12732	0.11439		0.15423	0.13817		0.12625	0.11397
450332	0.14417	0.13011		0.12829	0.11472		0.12723	0.11419		0.15413	0.13794		0.1262	0.11384
450333	0.14408	0.1299		0.12825	0.11455		0.12715	0.114		0.15405	0.13771		0.12617	0.11373
450334	0.14399	0.12969		0.12822	0.1144		0.12707	0.11382		0.15399	0.13751		0.12616	0.11364
450335	0.14635	0.13193		0.1302	0.1163		0.12916	0.11578		0.15659	0.13999		0.12756	0.11509
450336	0.14033	0.12731		0.12487	0.11227		0.12386	0.11174		0.14963	0.13459		0.12292	0.11133
450337	0.14229	0.12882		0.1266	0.11357		0.12559	0.11306		0.15192	0.13638		0.12458	0.11265
450338	0.13976	0.12651		0.12447	0.11161		0.12335	0.11103		0.1491	0.13379		0.12295	0.11102
450339	0.13994	0.12676		0.12459	0.11182		0.12351	0.11125		0.14926	0.13404		0.12292	0.11111
450340	0.14013	0.12703		0.12473	0.11204		0.12368	0.11149		0.14944	0.13431		0.12291	0.11121
450341	0.14356	0.13027		0.12757	0.11475		0.12672	0.11433		0.15338	0.13804		0.12587	0.11388
450342	0.14379	0.13028		0.12782	0.11479		0.12692	0.11434		0.15365	0.13807		0.12598	0.11389
450343	0.14402	0.13031		0.12807	0.11483		0.12712	0.11436		0.15393	0.13811		0.1261	0.11392
450344	0.13985	0.12749		0.12428	0.11233		0.12346	0.1119		0.14904	0.13474		0.12273	0.11147
450345	0.14016	0.12735		0.12466	0.11227		0.12372	0.11178		0.14942	0.13462		0.12283	0.11135
450346	0.14	0.12742		0.12447	0.1123		0.12358	0.11183		0.14922	0.13467		0.12276	0.1114
450347	0.14159	0.12887		0.1258	0.11352		0.12499	0.11311		0.15108	0.13638		0.12425	0.11267
450348	0.13913	0.12713		0.12358	0.11198		0.12283	0.11159		0.14821	0.13432		0.12236	0.11127
450349	0.13842	0.1268		0.12289	0.11165		0.12222	0.1113		0.1474	0.13392		0.12202	0.11109
450350	0.13666	0.12494		0.12153	0.11018		0.12065	0.10967		0.14518	0.13161		0.11921	0.10879
450351	0.13614	0.12473		0.12102	0.10996		0.1202	0.10949		0.14458	0.13136		0.11892	0.10866
450352	0.13564	0.12454		0.12052	0.10976		0.11977	0.10932		0.144	0.13112		0.11867	0.10857
450353	0.13824	0.12621		0.1229	0.11125		0.12205	0.11078		0.1471	0.13317		0.12097	0.11013
450354	0.13651	0.12434		0.12154	0.10973		0.1205	0.10913		0.14508	0.13101		0.11923	0.10845
450355	0.13548	0.12328		0.12069	0.10882		0.11958	0.10821		0.14404	0.12992		0.11913	0.10802
450356	0.13599	0.12381		0.12111	0.10927		0.12003	0.10866		0.14455	0.13046		0.11916	0.10822
450357	0.13841	0.12582		0.1232	0.11099		0.12218	0.11043		0.14735	0.1328		0.12108	0.10989
450358	0.13265	0.12131		0.11819	0.10716		0.1171	0.10648		0.14043	0.12731		0.11524	0.10534
450359	0.13457	0.12282		0.11985	0.10844		0.11879	0.10781		0.14274	0.12916		0.11724	0.1069
450360	0.13066	0.11958		0.11646	0.10565		0.11534	0.10496		0.13825	0.12541		0.11438	0.1043
450361	0.13165	0.12045		0.11732	0.1064		0.11622	0.10572		0.13933	0.12636		0.1148	0.10481
450362	0.1366	0.12472		0.12153	0.11001		0.12059	0.10947		0.14513	0.13139		0.11919	0.10865
450363	0.13655	0.12452		0.12153	0.10986		0.12054	0.10929		0.1451	0.13118		0.11919	0.10854
450364	0.13372	0.12259		0.11902	0.10821		0.11807	0.10761		0.14157	0.12869		0.11567	0.1061
450365	0.133	0.12172		0.11845	0.10749		0.11741	0.10685		0.14079	0.12775		0.11535	0.10557
450366	0.13335	0.12215		0.11873	0.10785		0.11773	0.10722		0.14117	0.12821		0.1155	0.10582
450367	0.13518	0.12376		0.12027	0.10919		0.11935	0.10863		0.14336	0.13014		0.11744	0.10745
450368	0.13344	0.12254		0.11872	0.10814		0.11782	0.10757		0.14122	0.1286		0.11545	0.10604
450369	0.13317	0.12251		0.11844	0.10809		0.11759	0.10755		0.14089	0.12855		0.11525	0.106
450370	0.13075	0.12018		0.11649	0.10621		0.11545	0.1055		0.13785	0.12565		0.11179	0.10315
450371	0.13075	0.12034		0.11644	0.10632		0.11545	0.10564		0.13783	0.1258		0.11173	0.10323
450372	0.13076	0.12051		0.11641	0.10645		0.11547	0.1058		0.13782	0.12598		0.1117	0.10333
450373	0.13222	0.12138		0.11774	0.1072		0.11674	0.10655		0.13969	0.12716		0.11373	0.10463
450374	0.1286	0.11814		0.11468	0.10448		0.11354	0.10371		0.13544	0.12336		0.11055	0.10175
450375	0.12611	0.11604		0.11249	0.10266		0.11134	0.10187		0.13263	0.12098		0.10912	0.10028
450376	0.12735	0.11709		0.11358	0.10357		0.11244	0.10279		0.13403	0.12217		0.10983	0.10101
450377	0.12993	0.11919		0.11583	0.10536		0.11471	0.10463		0.13708	0.12467		0.11211	0.10295
450378	0.13128	0.12024		0.117	0.10625		0.1159	0.10555		0.13874	0.12598		0.11368	0.10415
450379	0.12494	0.11525		0.11152	0.10207		0.11032	0.10118		0.13077	0.11962		0.10545	0.097934
450380	0.12612	0.1162		0.11254	0.10286		0.11137	0.10201		0.13229	0.12085		0.10714	0.099205
450381	0.12735	0.11716		0.11359	0.10366		0.11244	0.10285		0.13385	0.12209		0.10884	0.10048
450382	0.12304	0.11365		0.10985	0.10068		0.10865	0.099776		0.12861	0.11779		0.10429	0.096765
450383	0.13003	0.1195		0.11588	0.10563		0.11481	0.1049		0.13704	0.12487		0.11135	0.10267
450384	0.12931	0.11882		0.11527	0.10505		0.11417	0.1043		0.13623	0.12411		0.11094	0.1022
450385	0.1276	0.11765		0.11379	0.10411		0.11267	0.10329		0.13384	0.12238		0.10731	0.099794
450386	0.12627	0.11645		0.11265	0.10309		0.1115	0.10224		0.1323	0.121		0.10636	0.098856
450387	0.12862	0.11848		0.11467	0.1048		0.11358	0.10401		0.13515	0.12346		0.1088	0.10092
450388	0.12967	0.11933		0.11557	0.1055		0.1145	0.10475		0.13649	0.12455		0.11029	0.10203
450389	0.12797	0.11809		0.11408	0.10447		0.113	0.10367		0.13426	0.12288		0.1076	0.10014
450390	0.12834	0.11854		0.11438	0.10483		0.11334	0.10407		0.1347	0.1234		0.10791	0.1005
450391	0.12499	0.11555		0.11159	0.1024		0.11038	0.10145		0.13039	0.11958		0.10282	0.096489
450392	0.12583	0.11642		0.11227	0.10311		0.11113	0.10221		0.13139	0.12059		0.10357	0.097233
450393	0.12582	0.11623		0.11229	0.10295		0.11111	0.10204		0.1315	0.12049		0.10431	0.097585
450394	0.12669	0.11693		0.11303	0.10352		0.11188	0.10265		0.13265	0.12142		0.10581	0.098684
450395	0.11831	0.10974		0.10578	0.097396		0.10449	0.096352		0.12269	0.11287		0.098431	0.092101
450396	0.11607	0.10787		0.10378	0.095757		0.10252	0.094717		0.12018	0.11077		0.097405	0.090927
450397	0.12016	0.11124		0.10735	0.098626		0.10611	0.097664		0.12515	0.11489		0.10158	0.094434
450398	0.11921	0.11047		0.10654	0.097996		0.10528	0.096993		0.12389	0.11386		0.099998	0.093261
450399	0.11599	0.10783		0.10382	0.09584		0.10245	0.094685		0.11957	0.11028		0.094257	0.088986
450400	0.11673	0.10844		0.10444	0.096332		0.1031	0.095214		0.12057	0.11111		0.09564	0.090014
450401	0.1175	0.10907		0.10509	0.09685		0.10378	0.095769		0.12161	0.11197		0.097031	0.091051
450402	0.11381	0.10602		0.10187	0.094241		0.10053	0.093096		0.11714	0.10827		0.093427	0.087961
450403	0.12205	0.11293		0.10906	0.10016		0.10779	0.099149		0.12696	0.11652		0.10061	0.09436
450404	0.12018	0.11134		0.10742	0.098783		0.10613	0.097754		0.12482	0.1147		0.099508	0.093226
450405	0.12297	0.11368		0.10984	0.10077		0.1086	0.099804		0.12818	0.11752		0.10222	0.095551
450406	0.12394	0.11445		0.11066	0.10141		0.10944	0.10048		0.12946	0.11856		0.10383	0.096735
450407	0.11978	0.11104		0.10716	0.098635		0.10579	0.097497		0.12388	0.11393		0.096185	0.091076
450408	0.1205	0.11164		0.10776	0.099119		0.10642	0.098023		0.12486	0.11476		0.097652	0.092166
450409	0.12126	0.11227		0.10839	0.09963		0.10709	0.098576		0.12589	0.11562		0.099128	0.093262
450410	0.11788	0.10943		0.10549	0.097237		0.10412	0.09609		0.12172	0.1121		0.095206	0.090025
450411	0.12352	0.11424		0.11032	0.10128		0.10908	0.1003		0.12867	0.11805		0.10171	0.095421
450412	0.12264	0.11359		0.10963	0.10082		0.10832	0.099736		0.1272	0.11689		0.098138	0.093012
450413	0.12121	0.11232		0.1084	0.099728		0.10706	0.098618		0.12554	0.11541		0.097148	0.092039
450414	0.12338	0.11422		0.11024	0.10132		0.10897	0.10028		0.12822	0.11776		0.09969	0.094169
450415	0.12417	0.11487		0.1109	0.10185		0.10966	0.10086		0.12928	0.11865		0.10125	0.095328
450416	0.12359	0.11454		0.11041	0.1016		0.10915	0.10056		0.12834	0.11802		0.099068	0.093888
450417	0.1229	0.11405		0.10986	0.10125		0.10855	0.10014		0.1272	0.11714		0.096177	0.091885
450418	0.12059	0.11184		0.10792	0.099407		0.10651	0.098202		0.1244	0.11449		0.093921	0.089825
450419	0.12174	0.11294		0.10889	0.10033		0.10753	0.099169		0.1258	0.11581		0.095035	0.090844
450420	0.12215	0.11341		0.10925	0.10074		0.1079	0.099578		0.12617	0.11625		0.094417	0.090552
450421	0.11855	0.11009		0.10623	0.097994		0.10472	0.09667		0.12162	0.11208		0.089593	0.086496
450422	0.12001	0.11144		0.10746	0.099127		0.10601	0.097859		0.12341	0.11373		0.091122	0.087852
450423	0.11919	0.11065		0.10676	0.09844		0.10528	0.097157		0.1225	0.11286		0.091027	0.087601
450424	0.11987	0.11123		0.10732	0.098912		0.10588	0.097669		0.12343	0.11366		0.092469	0.088712
450425	0.12192	0.11298		0.10903	0.10033		0.10769	0.099204		0.12623	0.11607		0.096725	0.09195
450426	0.12124	0.1124		0.10846	0.099854		0.10708	0.09869		0.1253	0.11526		0.095318	0.090881
450427	0.12341	0.1145		0.11027	0.10161		0.10901	0.10054		0.12793	0.11779		0.097452	0.092845
450428	0.12395	0.11498		0.11072	0.10199		0.10948	0.10096		0.12869	0.11846		0.098734	0.093807
450429	0.11774	0.10931		0.10546	0.097239		0.104	0.095984		0.12109	0.11156		0.092078	0.08798
450430	0.11916	0.11057		0.10669	0.09832		0.10525	0.09709		0.12274	0.11302		0.092985	0.088893
450431	0.11578	0.10764		0.10383	0.09589		0.10227	0.094519		0.11838	0.10923		0.087886	0.084777
450432	0.11716	0.10886		0.10503	0.096938		0.10349	0.095591		0.11999	0.11065		0.088723	0.085626
450433	0.1164	0.10817		0.10434	0.096318		0.10281	0.094986		0.11924	0.10998		0.089277	0.085844
450434	0.11705	0.10873		0.10488	0.096765		0.10339	0.095471		0.12014	0.11075		0.090674	0.086908
450435	0.11907	0.11044		0.10656	0.098147		0.10517	0.09697		0.12291	0.11311		0.09481	0.090038
450436	0.11839	0.10986		0.106	0.09768		0.10457	0.096464		0.12198	0.11232		0.093441	0.089007
450437	0.11417	0.10631		0.10229	0.09461		0.10085	0.093357		0.11708	0.1082		0.090733	0.086344
450438	0.11595	0.10781		0.10387	0.09592		0.10242	0.094666		0.11907	0.10987		0.091388	0.087153
450439	0.11251	0.10492		0.10093	0.093496		0.099389	0.092135		0.11476	0.10623		0.087082	0.083607
450440	0.11414	0.10627		0.10237	0.094688		0.10082	0.093322		0.11656	0.10772		0.087461	0.08418
450441	0.11331	0.10559		0.10158	0.094032		0.10009	0.092725		0.11589	0.10719		0.088903	0.084975
450442	0.11505	0.10705		0.10303	0.095201		0.10163	0.093997		0.1183	0.10921		0.092489	0.087658
450443	0.11144	0.10405		0.099842	0.092607		0.098444	0.091376		0.11408	0.10573		0.09003	0.085292
450444	0.1128	0.10518		0.10106	0.093603		0.09964	0.092361		0.11557	0.10696		0.090372	0.085814
450445	0.11002	0.10288		0.098669	0.091671		0.097188	0.090349		0.11209	0.10407		0.087038	0.083078
450446	0.11125	0.1039		0.09979	0.092581		0.09828	0.091239		0.11341	0.10515		0.087047	0.083338
450447	0.14046	0.12287		0.12708	0.11026		0.12385	0.10783		0.14537	0.12616		0.097559	0.095501
450448	0.13883	0.12165		0.12564	0.1092		0.12242	0.10676		0.1434	0.12467		0.095812	0.09401
450449	0.141	0.12409		0.12737	0.11122		0.12435	0.1089		0.14593	0.12738		0.096157	0.094356
450450	0.14045	0.12347		0.12693	0.11071		0.12386	0.10836		0.14528	0.12669		0.096023	0.094241
450451	0.13991	0.12286		0.1265	0.1102		0.12338	0.10783		0.14465	0.12601		0.095922	0.094147
450452	0.13937	0.12225		0.12607	0.1097		0.12289	0.10729		0.14402	0.12533		0.095852	0.094072
450453	0.14274	0.12548		0.12889	0.11241		0.12588	0.11013		0.14802	0.12906		0.097872	0.0958
450454	0.14102	0.12351		0.12752	0.11079		0.12435	0.1084		0.14602	0.12687		0.09758	0.095545
450455	0.14158	0.12417		0.12797	0.11133		0.12485	0.10897		0.14667	0.12759		0.097637	0.095599
450456	0.14216	0.12482		0.12843	0.11187		0.12536	0.10955		0.14734	0.12832		0.097735	0.095685
450457	0.11818	0.10818		0.10652	0.096844		0.10434	0.094981		0.11991	0.10884		0.081568	0.080398
450458	0.11977	0.10931		0.10794	0.097818		0.10573	0.095974		0.12207	0.11052		0.085367	0.083371
450459	0.11866	0.10854		0.10695	0.097154		0.10476	0.095296		0.12057	0.10938		0.082803	0.081372
450460	0.11919	0.10892		0.10743	0.097477		0.10523	0.095627		0.12129	0.10994		0.08407	0.082361
450461	0.12038	0.10982		0.10852	0.09833		0.10627	0.096418		0.12232	0.11065		0.081943	0.080995
450462	0.1224	0.11122		0.11036	0.099561		0.10804	0.097638		0.1249	0.11258		0.085611	0.083943
450463	0.12186	0.11085		0.10987	0.09924		0.10757	0.097321		0.12421	0.11208		0.084666	0.083186
450464	0.12134	0.1105		0.1094	0.098931		0.10712	0.097014		0.12355	0.11159		0.08374	0.082446
450465	0.12085	0.11016		0.10895	0.098628		0.10668	0.096713		0.12292	0.11112		0.082833	0.081716
450466	0.12108	0.11026		0.10914	0.098688		0.10688	0.096805		0.12348	0.11155		0.085486	0.083656
450467	0.11975	0.10895		0.10798	0.097505		0.1057	0.095648		0.12231	0.1104		0.087702	0.084938
450468	0.12304	0.1113		0.11101	0.099675		0.10859	0.097706		0.12581	0.11292		0.087915	0.085637
450469	0.12139	0.11012		0.10949	0.09859		0.10714	0.096677		0.12405	0.11166		0.087807	0.085291
450470	0.11974	0.10919		0.10793	0.097713		0.10569	0.095864		0.12211	0.11048		0.086107	0.083876
450471	0.11973	0.10907		0.10794	0.097608		0.10568	0.095754		0.12219	0.11043		0.086885	0.084396
450472	0.12259	0.11124		0.11055	0.099598		0.1082	0.097659		0.12517	0.11268		0.086341	0.084485
450473	0.1228	0.11127		0.11077	0.099634		0.10838	0.097679		0.12547	0.11279		0.087109	0.085047
450474	0.12517	0.11321		0.1129	0.10139		0.11047	0.099388		0.12787	0.11473		0.08579	0.084477
450475	0.12378	0.11221		0.11163	0.10048		0.10925	0.098511		0.12638	0.11365		0.085697	0.084207
450476	0.12632	0.11365		0.11403	0.10184		0.11146	0.099764		0.12933	0.11544		0.088201	0.086364
450477	0.12591	0.1135		0.11363	0.10168		0.11111	0.099634		0.12881	0.11519		0.087358	0.085703
450478	0.12553	0.11336		0.11326	0.10154		0.11078	0.09951		0.12833	0.11496		0.086555	0.085078
450479	0.12467	0.11247		0.11252	0.10075		0.11002	0.098733		0.12756	0.11418		0.088055	0.085999
[truncated: 18,135 more rows]
