# Supplementary material for: Finite element modeling of asymmetric expansion using ATOZTM expander
Source: PLoS One. 2025 Jun 13;20(6):e0325975. doi: 10.1371/journal.pone.0325975 (PMC12165701; doi:10.1371/journal.pone.0325975)
Supplement: S1 File — (ZIP) [file pone.0325975.s001.zip › Dental Tipping (Figure 10).xlsx]

## Sheet: Sheet1
Configurations	First molar angular change			First molar angular change
	Deg			Deg
	Right first molar	Left first molar		Right first molar	Left first molar
Config. 1	0.185576	0.266947		0.260049	0.244431
Config. 2	0.159052	0.235395		0.228351	0.215599
Config. 3	0.162477	0.233986		0.22891	0.214481
Config. 4	0.201171	0.137069		0.285602	0.120576
Config. 5	0.12269	0.277659		0.138114	0.265223
