# Supplementary material for: Finite element modeling of asymmetric expansion using ATOZTM expander
Source: PLoS One. 2025 Jun 13;20(6):e0325975. doi: 10.1371/journal.pone.0325975 (PMC12165701; doi:10.1371/journal.pone.0325975)
Supplement: S1 File — (ZIP) [file pone.0325975.s001.zip › Stress in micro-implants (Figure 11).xlsx]

## Sheet: Sheet1
Nodes	Equivalent (von Mises) Stress (MPa)	Equivalent (von Mises) Stress (MPa)	Equivalent (von Mises) Stress (MPa)	Equivalent (von Mises) Stress (MPa)	Equivalent (von Mises) Stress (MPa)	Equivalent (von Mises) Stress (MPa)	Equivalent (von Mises) Stress (MPa)	Equivalent (von Mises) Stress (MPa)
	Micro-implant 1	Micro-implant 2	Micro-implant 3	Micro-implant 4	Micro-implant 5	Micro-implant 6	Micro-implant 7	Micro-implant 8
0	85.769	167.38	167.61	29.636	142.07	29.599	118.09	108.88
1	167.66	115.28	24.497	151.84	36.274	144.25	102.26	101.33
2	99.376	162.02	147.9	34.643	124.89	28.994	102.43	113.38
3	111.35	163.66	131.42	40.405	120.81	39.76	92.961	110
4	117.56	168.94	124.96	41.302	124.01	44.572	85.513	97.275
5	146.53	219.28	151.01	38.108	157.38	53.399	98.543	110.57
6	133.4	209.48	154.66	24.375	153.7	38.715	83.601	89.248
7	123.17	192.5	157.38	20.606	142.64	31.408	66.419	79.516
8	106.1	161.18	139.8	39.117	119.21	23.889	54.361	70.177
9	94.5	144.85	129.9	65.409	103.62	16.334	47.305	59.168
10	59.342	86.303	90.166	103.48	63.968	33.403	54.791	59.748
11	62.74	60.211	59.794	137.36	38.237	57.063	69.653	71.858
12	88.063	68.189	29.766	161.55	23.738	84.926	81.861	85.992
13	127.15	91.961	15.111	157.2	27.419	114.29	86.176	92.271
14	180.59	122.55	32.559	130.41	42.835	155.67	109.47	94.819
15	170.43	116.42	33.377	127.89	45.79	145.23	119.06	99.847
16	144.64	102.77	32.206	131.41	46.435	126.02	118.47	102.14
17	160.13	110.52	33.237	162.82	41.6	137.26	122.67	133
18	130.29	81.725	18.11	146.46	29.597	123.48	92.678	117.71
19	135.27	68.832	8.037	137.18	28.379	141.62	65.951	109.33
20	134.64	66.041	27.284	114.37	42.844	149.29	54.279	88.898
21	129.83	61.555	53.88	100.93	70.235	158.52	60.929	79.171
22	105.53	84.62	91.759	64.281	103.03	141.48	78.56	46.982
23	78.646	119.18	134.94	31.845	136.51	113.43	111.01	53.1
24	71.227	143.28	159.82	11.784	150.49	77.677	123.58	74.307
25	74.941	157.01	169.86	18.27	150.67	47.481	121.79	93.684
26	70.79	135.14	52.681	37.802	62.737	26.443	252.33	151.04
27	88.598	125.95	57.024	42.515	48.454	34.516	231.95	153.11
28	101.69	171.5	64.769	31.88	64.706	43.228	315.42	182.64
29	107.21	137.17	67.245	26.241	66.303	51.031	301.49	206.22
30	127.85	113.64	36.827	22.093	78.867	50.324	330	200.49
31	121.97	92.257	32.133	19.633	74.468	45.353	320.36	188.4
32	129.58	71.623	40.265	21.653	69.883	43.955	299.49	196.15
33	85.095	51.464	39.209	20.091	61.927	44.784	293.42	247.12
34	79.167	43.36	23.994	15.936	71.542	46.435	384.95	307.51
35	41.32	52.374	16.699	19.221	59.282	41.489	288.75	279.66
36	45.174	68.936	17.137	18.126	59.626	40.673	241.25	231.13
37	69.648	102.31	17.707	27.664	68.812	42.808	271.3	297.56
38	88.153	135.39	15.388	25.766	65.911	46.864	237.02	305.28
39	122.75	157.55	19.188	38.078	63.893	56.709	260.64	341.62
40	130.44	153.12	30.749	38.588	45.796	53.59	249.19	273.4
41	160.32	153.56	33.1	28.497	35.953	52.256	183.32	248.51
42	168.44	142.59	37.926	25.79	26.476	49.386	154.91	230
43	156.35	132.51	41.616	32.8	20.055	41.268	120.33	184.84
44	204.71	126.76	43.193	31.898	17.341	51.998	84.733	131.39
45	177.3	106.65	42.288	30.843	17.727	57.732	63.05	110.95
46	149.98	103.93	42.673	31.328	27.998	35.472	70.523	83.212
47	130.41	80.078	49.877	32.249	28.368	34.854	76.629	67.052
48	123.75	69.66	62.461	48.474	17.574	23.523	111.43	82.046
49	83.644	77.305	59.732	36.181	25.266	28.794	114.78	95.785
50	78.749	126.47	75.599	47.909	29.782	21.649	189.75	136.04
51	109.51	235.41	205.28	41.437	172.79	30.411	163.34	133.97
52	132.26	245.65	183.91	45.938	164.14	35.891	153.57	139.24
53	160.28	263.19	178.68	52.824	170.77	45.791	147.91	145.89
54	163.17	269.72	176.02	43.229	178.2	54.596	135.96	137.68
55	156.01	265.65	185.25	30.208	182	52.135	117.41	120.89
56	147.29	248.23	188.3	23.529	172.29	47.312	95.341	104.6
57	127.01	211	172.07	35.185	145.99	34.079	62.879	78.487
58	105.38	172.1	147.74	66.099	115.52	20.963	36.536	52.481
59	81.167	122.3	111.66	97.99	77.248	23.334	33.219	37.784
60	77.645	89.795	78.968	127.93	43.491	44.439	55.457	49.634
61	91.578	74.624	49.229	156.3	18.473	73.36	81.704	77.41
62	127.58	91.349	24.926	176.85	24.111	104.87	108.2	105.46
63	159.16	111.56	19.856	183.92	41.457	132.31	129.11	126.77
64	193.94	131.71	30.395	171.77	49.165	159.77	138.59	134.45
65	216.15	144.26	41.277	162.56	57.974	175.83	154.46	143.93
66	211.45	140.94	45.21	167.59	56.029	171.51	151.48	147.25
67	210.54	140.76	49.111	180.65	48.881	163.67	145.84	159.35
68	200.41	117.34	33.818	181	38.104	162.66	127.62	159.1
69	192.99	94.061	16.457	166.05	32.355	167.7	106.21	147.76
70	178.29	64.196	15.238	137.76	43.489	177.4	81.174	121.9
71	149.91	45.145	53.933	102.83	72.702	175.05	72.58	88.982
72	115.74	62.937	93.422	72.042	104.08	158.25	92.019	67.898
73	76.568	96.869	126.54	45.406	126.81	131.32	113.98	62.86
74	44.747	141.75	160.95	20.364	153.53	101.35	142.54	72.686
75	56.047	190.32	192.44	11.03	177.12	67.088	162.86	96.883
76	83.445	229.98	214.4	32.655	188.42	45.841	176.97	120.03
77	90.719	151.73	59.728	37.684	51.611	26.588	274.36	162.94
78	103.31	188.51	56.826	32.088	57.838	37.682	301.6	187.26
79	110.1	181.58	54.822	25.199	67.294	47.638	319.07	212.74
80	129.7	156.56	43.865	18.541	70.034	47.897	306.3	213.18
81	151.21	135.58	34.671	15.518	85.299	55.169	402.82	240.96
82	139.02	91.016	33.217	11.564	84.471	54.196	368.8	221.35
83	120.62	74.36	33.663	10.222	84.394	53.178	395.66	259.09
84	96.142	41.973	28.186	9.2103	82.313	52.213	376.14	286.3
85	58.745	28.888	18.406	10.406	82.173	49.824	374.96	287.15
86	32.479	53.76	15.885	17.453	80.683	48.903	356.78	312.36
87	54.68	89.202	15.284	22.805	80.369	50.809	326.82	318.27
88	97.407	137.12	16.204	33.744	77.149	53.59	297.17	354.62
89	133.96	169.13	20.919	38.32	72.7	60.14	265.61	369.65
90	169.26	167.76	26.748	41.862	60.607	59.099	235.55	323.4
91	210.46	183.91	32.355	42.496	50.741	62.287	200.78	270.79
92	256.41	199.07	39.631	43.807	39.625	64.614	162.38	272.39
93	254.18	183.88	42.563	46.986	26.973	67.419	138.38	259.29
94	271.08	148.34	46.359	45.634	15.901	62.633	94.082	190.87
95	266.4	132.14	51.021	44.473	9.9019	65.861	52.216	142.29
96	277.76	143.41	54.012	40.103	13.507	55.06	34.325	101.37
97	207.09	114.54	55.199	38.76	20.138	36.302	44.381	63.977
98	136.68	89.986	55.008	35.89	19.822	25.399	81.371	41.807
99	100.26	87.293	63.239	38.562	25.646	15.44	103.08	47.403
100	74.085	152.18	61.987	37.67	43.627	19.429	224.06	137.59
101	81.106	112.92	67.964	37.552	31.466	16.941	133.14	89.8
102	133.1	256.99	208.86	50.635	181.93	34.992	165.95	141.3
103	104.34	247.49	219.32	42.102	192.38	38.414	175.77	128.78
104	163.19	270.19	197.58	57.665	181.96	42.881	160.26	153.39
105	169.57	273.88	192.19	49.422	186.67	51.084	146.96	148.22
106	170.34	279.62	197.52	37.313	193.88	59.65	132.8	140.39
107	156.33	254.51	199.15	25.193	180.89	51.897	105.7	117.78
108	139.41	221.7	185.98	30.185	155.94	45.168	76.621	93.14
109	114.21	178.24	155.51	53.231	122.78	28.146	43.606	62.928
110	93.828	137.02	122.52	84.442	87.763	20.164	24.46	36.604
111	85.176	106.43	95.435	108.74	59.265	29.265	39.563	35.483
112	88.166	81.298	66.488	139.94	29.534	54.16	67.737	59.598
113	113.8	83.004	40.82	169.72	17.036	84.796	97.012	91.145
114	144.68	100.45	23.392	189.56	33.455	117.76	121.01	121.86
115	177.71	120.96	26.713	194.38	50.3	148.52	141.13	142.52
116	206.83	137.53	38.268	182.31	55.025	175.36	145.91	147.56
117	225.52	149.22	48.13	182.77	60.284	189.48	153.84	158.88
118	227.87	149.82	51.648	188.87	54.235	183.8	146.88	165.56
119	218.79	131.77	41.47	195.82	42.149	178	128.53	170.07
120	212.32	111.21	27.65	185.06	33.348	181.54	107.29	161.28
121	197.66	77.366	7.9095	152.12	39.911	188.4	85.11	133.87
122	180.71	48.567	31.281	119.79	59.247	191.64	77.119	108.77
123	137.5	40.879	63.982	91.58	80.497	167.98	76.57	86.6
124	90.06	73.461	107.02	57.108	111.54	140.47	101.43	71.841
125	51.701	112.98	140.65	33.343	135.68	114.3	125.12	72.324
126	41.281	162.01	176.45	11.66	165.42	86.207	150.5	84.599
127	70.477	212.72	204.36	22.461	189.01	56.771	167.3	105.17
128	122.44	163.32	65.844	29.924	49.149	24.928	169.17	113.83
129	122.01	159.89	61.929	26.129	55.076	26.482	198.19	131.35
130	131.87	159.49	57.183	22.882	62.151	33.789	217.11	162.86
131	148.27	146.12	54.527	19.099	67.318	40.741	243.12	191.08
132	155.6	125.29	47.582	14.942	73.066	44.486	294.54	202.86
133	144.85	98.087	40.096	11.852	79.023	49.99	327.82	198.63
134	127.86	78.521	34.682	9.898	82.411	52.129	322.99	187.23
135	106.3	57.809	27.353	8.6645	83.116	53.382	349.12	216.67
136	76.449	35.672	19.553	8.1349	83.003	53.65	346.56	242.09
137	50.338	40.908	13.356	10.448	81.786	54.591	329.37	284.1
138	42.421	66.15	15.485	14.338	78.479	54.338	310.08	292.66
139	69.752	96.85	19.989	19.572	74	52.26	295.63	295.14
140	107.84	132.13	27.837	26.874	70.657	51.457	237.48	280.42
141	142.12	150.1	34.972	31.039	66.514	46.389	203.04	259.84
142	182.79	169.78	40.077	36.592	61.5	48.868	185.76	248.56
143	217.39	186.95	43.058	39.547	51.214	55.825	141.73	220.92
144	243.34	198.72	45.961	42.353	41.85	58.971	111.06	201.6
145	245.89	177.23	46.788	43.865	30.993	53.37	70.585	166.51
146	250.06	123.9	48.701	43.634	19.562	48.538	40.417	129
147	255.56	116.11	49.962	43.485	11.178	45.233	17.819	96.865
148	235.03	127.04	52.55	39.286	8.4186	33.341	25.644	60.26
149	206.49	143	55.406	36.786	12.363	27.135	36.978	34.102
150	167.48	154.98	55.884	35.538	22.061	21.254	60.737	18.522
151	136.85	155.29	61.015	33.631	29.327	20.631	82.186	43.506
152	124.14	156.84	63.383	30.522	38.325	19.653	122.2	79.456
153	154.59	272.82	208.11	58.037	187.56	36.344	166.97	150.98
154	124.45	261.98	217.76	50.477	194.38	35.06	172.05	136.47
155	88.781	237.99	207.74	33.147	196.62	47.042	167.99	115.72
156	166.49	274.04	200.25	51.536	187.54	45.463	156.48	151.66
157	177.47	283.1	200.57	45.369	194.52	58.528	145.55	152.13
158	168.81	270.16	204.52	31.176	189.47	59.312	126.1	136.63
159	153.53	237.73	195.76	24.372	168.07	55.761	95.421	112.04
160	127.67	190.87	167.93	41.536	134.28	40.258	60.713	79.143
161	105.72	146.96	134.04	68.597	99.331	22.546	30.656	48.037
162	91.715	112.02	103.38	98.095	67.31	23.36	28.992	30.763
163	90.026	87.957	80.228	122.33	43.745	39.53	52.304	45.18
164	100.87	73.354	54.916	152.44	22.568	63.797	79.77	74.587
165	135.62	88.004	30.478	185.21	27.417	102.58	112.77	113.68
166	169.26	108.39	25.759	200.06	42.596	137.78	132.92	140.91
167	199.37	130.78	35.911	199.69	58.676	168.12	150.71	157.67
168	222.97	143.42	44.813	191.95	56.61	189.33	148.26	162.43
169	238.58	151.8	50.874	194.15	56.742	196.02	147.21	170.88
170	236.84	144.16	48.12	204.78	48.984	188.3	133.38	179.45
171	230.99	128.41	36.886	200.19	38.32	187.8	113.41	174.55
172	221.38	101.98	18.27	176.1	37.787	193.56	95.634	155.96
173	202.31	68.157	12.375	142.76	47.369	198.26	75.655	129.57
174	167.71	38.993	42.277	107.89	67.969	186.49	69.292	104.13
175	118.51	50.341	77.279	76.659	92.679	158.92	79.377	83.732
176	71.716	88.754	114.37	47.856	120.47	129.13	103.91	76.099
177	43.014	140.18	150.63	22.175	150.61	97.37	127.74	79.853
178	55.112	194.15	188.89	17.89	181.18	69.206	157.73	98.408
179	215.26	206.25	70.453	28.809	54.526	24.566	112.96	80.042
180	196.77	173.12	71.915	25.445	66.405	26.518	181.35	108.9
181	210.83	159.07	71.613	22.762	73.583	29.805	190.71	141.29
182	192.62	134.64	67.377	18.704	72.992	34.494	180.32	165.96
183	164.6	114.65	63.451	15.588	76.288	38.099	247.23	199.03
184	151.06	102.5	55.535	13.83	77.795	40.911	274.01	207.51
185	124.86	76.929	46.737	10.868	77.539	45.777	271.31	229.22
186	108.91	61.824	37.992	10.859	78.51	51.063	263.39	340.81
187	79.433	42.542	22.834	9.6012	81.715	52.418	320.49	299.31
188	56.909	35.821	14.614	10.913	79.505	53.798	298.68	286.14
189	40.171	42.364	14.234	11.714	78.604	58.043	292.42	281.74
190	57.518	71.823	21.693	15.539	77.006	57.84	294.08	254.67
191	84.881	99.451	30.14	20.599	70.421	62.576	260.26	249.09
192	111.71	122.73	40.294	24.024	71.273	72.594	201.9	210.69
193	137.61	139.52	46.985	28.607	68.482	54.914	179.22	196.85
194	175.63	166.71	53.372	33.506	63.282	48.616	158.11	209.77
195	203.79	190.54	52.948	35.787	59.642	56.784	128.11	155.15
196	228.84	222.05	51.084	41.078	47.471	49.923	77.714	128.95
197	232.95	250.37	50.707	42.583	33.747	40.349	61.52	133.95
198	237.34	275.88	51.304	42.706	20.691	40.428	46.348	88.525
199	247.6	246.07	51.609	41.295	10.533	36.447	33.266	64.643
200	245.11	218.93	54.095	38.433	5.253	28.705	37.268	48.78
201	240.9	244.81	54.913	36.036	21.063	25.152	44.364	38.926
202	259.19	273.07	60.181	32.627	36.87	25.469	58.215	44.544
203	260.39	266.3	67.145	30.647	44.822	27.417	63.841	60.912
204	174.95	285.83	199.8	63.353	187.02	43.537	168.9	162
205	144.08	272.01	206.01	53.315	190.81	34.671	168.16	144.2
206	111.62	260.11	206.39	42.928	198.01	38.589	170.31	128.98
207	70.935	225.74	185.6	25.174	191.24	61.898	158.68	106.21
208	176.69	283.64	198.34	51.387	189.7	52.525	159.02	156.73
209	173.78	271.27	201.05	38.866	186.98	57.299	138.69	143.59
210	161.68	239.46	197.95	25.694	167.64	56.358	110.46	122.89
211	140.91	202.39	179.72	31.859	142.06	45.927	78.386	95.629
212	117.75	157.76	147.75	53.639	108.12	31.746	49.928	66.291
213	102.9	125.43	121.4	76.535	82.687	20.99	26.403	40.355
214	90.296	88.696	86.947	112.71	49.545	34.214	41.987	38.025
215	100.17	71.331	64.83	138.07	31.693	54.728	66.351	63.861
216	120.5	70.481	40.681	170.63	24.268	85.457	94.9	98.747
217	153.73	86.41	27.251	195.16	36.45	118.04	121.1	133.41
218	183.84	110.62	29.649	203.23	48.953	150.15	138.93	155.34
219	218.45	130.81	38.343	198.68	51.853	182.96	141.72	168.88
220	242.18	149.51	48.493	196.95	58.35	201.06	144.41	177.54
221	241.45	146.48	47.413	203.86	52.315	195.98	132.24	179.67
222	241.51	138.09	41.966	210.15	43.222	191.4	113.3	185.89
223	233.25	116.15	27.266	193.09	37.018	194.29	92.432	172.1
224	219.07	85.369	13.256	159.35	41.401	200.66	70.19	146.82
225	188.28	50.612	30.789	120.5	60.075	196.1	57.456	117.32
226	148.13	42.623	58.947	87.777	82.885	175.54	63.363	96.391
227	100.17	67.188	86.659	63.685	103.31	145.18	79.474	83.596
228	62.855	108.29	116.33	36.165	128.81	117.06	102.56	77.871
229	47.502	173.39	156.72	15.249	165.12	81.233	134.87	91.845
230	246.03	230.25	73.702	27.619	62.385	33.965	182.33	98.719
231	220.91	187.11	80.862	25.431	84.471	30.864	215.77	123.85
232	219.15	161.75	81.571	22.457	83.167	30.196	200.02	147.58
233	202.92	144.55	83.549	19.717	85.184	29.764	162.16	137.91
234	172.03	119.51	77.601	17.278	88.122	30.564	189.08	171.07
235	146.9	98.607	71.047	14.684	78.911	34.706	275.66	219.16
236	126.09	79.756	60.496	12.917	79.11	39.573	240.95	263.85
237	106.92	63.714	47.94	12.986	75.523	41.649	232.07	380.33
238	84.171	48.45	31.191	11.089	70.21	44.59	217.12	405.12
239	59.432	36.926	15.808	12.737	72.609	50.311	238.72	330.94
240	47.042	38.608	12.129	16.006	75.63	60.777	290.1	293.32
241	49.807	53.113	21.581	14.619	79.089	58.788	299.54	205.66
242	68.335	74.414	26.708	17.804	77.158	70.119	274.08	211.65
243	88.948	96.945	39.465	20.546	73.751	87.417	225.55	193.4
244	122.04	126.52	58.507	26.92	75.447	76.013	194.96	132.13
245	146.35	148.4	67.958	28.097	73.488	43.488	194.24	207.79
246	171.32	171.52	66.592	29.065	73.759	50.535	178.22	193.29
247	192.34	194.77	56.121	34.604	64.467	48.173	123.26	100.89
248	209.21	236.82	54.829	39.267	48.14	31.09	85.43	133.57
249	221.25	292.76	58.707	41.214	31.591	36.981	92.859	127.16
250	232.23	362.65	55.299	41.193	21.977	42.52	112.15	71.777
251	237.36	293.42	53.583	38.877	13.117	34.764	123.96	85.396
252	243.88	283.4	53.404	36.558	32.565	27.463	119.82	96.621
253	254.18	298.79	55.407	32.86	35.496	29.415	63.183	68.318
254	289.11	298.08	62.033	30.709	47.255	37.146	75.917	81.784
255	177.09	281.04	190.1	55.302	184.06	47.689	166.11	156.93
256	156.73	277.53	192.14	56.754	187.48	35.349	172.03	149.85
257	124.61	264.55	192.59	47.853	194.3	33.205	168.78	134.08
258	88.416	246.72	180.66	36.373	197.05	52.235	159.52	115.53
259	57.023	201.53	150.69	21.131	174.88	72.547	132.29	98.218
260	183.71	276.93	194.19	48.75	183.87	57.382	154.83	154.3
261	172.59	252.9	197.05	34.32	170.37	60.094	133.67	136.66
262	153.27	211.62	186.04	28.317	143.2	50.366	102.19	110.88
263	126.39	160.19	155.53	42.889	108.65	36.941	64.62	79.223
264	107.68	125.98	128.94	67.743	83.178	25.055	39.157	50.658
265	93.024	95.652	103.59	93.869	61.907	23.834	31.336	36.733
266	94.717	66.076	70.604	130.13	36.5	47.682	55.976	58.016
267	115.35	60.3	51.379	154.23	29.286	72.172	81.341	85.918
268	134.99	65.766	33.257	184.13	32.103	97.957	104.76	120.77
269	168.52	88.879	27.12	201.45	42.644	130.74	127.84	151.73
270	202.59	112.73	33.943	200.32	48.318	165.51	135.68	169.3
271	233.42	135.05	43.286	196.62	53.152	194.12	136.87	180.19
272	244.85	144.77	45.302	200.66	52.079	201.04	125.95	185.32
273	245.33	139.98	40.878	208.57	45.829	196.3	108.37	190.44
274	239.37	124.93	32.551	202.77	37.555	194.75	84.522	186.92
275	233.91	105.82	24.11	179.5	37.73	199.34	67.585	170.71
276	214.21	73.115	22.173	145.45	47.197	200.3	49.026	143.85
277	179.69	41.972	37.939	109.88	67.909	187.68	45.362	116.93
278	134.47	55.871	60.462	76.144	90.729	157.98	52.331	93.354
279	78.776	96.182	92.865	45.594	118.6	122.73	80.283	83.595
280	53.039	146.2	118.58	22.805	145.74	99.189	103.31	83.737
281	224.16	226.07	69.711	26.732	76.8	49.634	393.63	174.46
282	211.3	201.83	80.911	20.401	119.2	45.339	613.66	159.64
283	204.78	179.41	91.744	20.952	144.58	43.045	376.27	328.41
284	177.73	149.23	94.887	18.702	126.89	45.433	244.17	317.29
285	156.69	125.97	93.527	15.572	169.92	61.074	384.34	425.29
286	139.31	102.11	84.177	15.511	143.55	62.462	712.84	498.65
287	126.87	84.129	77.793	15.547	146.14	63.688	603.19	460.21
288	107.22	67.087	61.909	18.253	161.24	88.055	488.14	519.87
289	86.236	53.541	44.827	18.732	129.98	90.43	541.51	624.45
290	71.571	47.898	30.817	22.861	139.91	82.737	713.13	568.75
291	57.82	41.639	18.131	26.979	143.73	107.93	731.57	617.54
292	56.347	50.007	19.579	22.747	150.12	131.22	595.21	731.86
293	58.308	57.559	27.04	22.55	147.31	94.06	601.8	441.8
294	73.764	73.327	31.673	21.141	143.44	113.67	619.54	491.24
295	92.789	95.613	56.503	23.871	135.1	126.6	357.03	444.6
296	113.8	125.28	80.718	25.551	131.83	119.58	340.43	273.85
297	138.48	145.3	79.687	19.216	117.29	62.424	360.22	361.91
298	169.98	178.5	61.298	27.634	102.3	92.059	366.82	390.04
299	185.46	202.55	60.696	33.699	81.694	95.664	181.29	143.03
300	195.59	218.35	69.886	34.117	66.98	49.035	135.07	141
301	206.47	243.2	63.386	39.127	41.421	49.161	161.93	200.16
302	215.9	273.43	54.136	38.324	26.796	62.38	233.48	117.54
303	213.75	267.76	51.058	38.48	49.3	67.804	186.2	129.19
304	221.08	272.76	55.449	33.038	89.937	33.178	120.68	138.2
305	224.58	252.94	61.567	29.211	59.073	39.325	142.56	130.26
306	179.38	276.7	181.22	51.785	176.79	51.459	166.97	152.96
307	168.96	280.05	179.04	59.349	180.98	39.963	176.36	153
308	147.98	276.47	176.98	61.413	186.04	31.849	179.41	144.88
309	114.28	254.68	164.1	42.608	190.54	36.7	164.15	122.7
310	76.28	226.92	140.89	28.592	186.03	60.692	138.7	102.97
311	53.363	187.05	113.59	19.833	162.62	82.778	110.75	89.699
312	176.46	259.13	187.42	41.105	166.72	56.692	147.9	141.11
313	164.95	227.3	188.65	29.448	145.08	57.697	121	123.03
314	142.15	185.33	169.08	31.28	115.03	47.319	92.542	98.534
315	115.55	138.95	139.98	50.75	87.231	30.792	58.155	68.558
316	93.85	94.794	107.38	84.252	60.779	20.872	32.818	42.667
317	90.899	69.639	82.521	112.8	42.965	33.352	41.715	48.032
318	99.288	55.851	63.647	137	36.532	54.849	63.255	70.879
319	119.41	51.8	41.2	168.38	33.489	81.992	91.713	107.92
320	153.72	71.09	29.457	193.78	36.588	116.03	113.24	145.22
321	190.17	98.54	32.533	200.62	46.559	150.75	131.39	171.87
322	223.66	125.4	43.337	192.47	51.777	183.37	135.59	185.89
323	238.36	139	46.103	192.47	51.467	198.56	125.42	189.8
324	242.99	144.38	44.498	201.25	47.538	197.86	107.85	195.43
325	241.38	136.07	37.412	206.1	41.854	194.4	88.296	197.5
326	235.59	119.68	31.414	192.6	35.924	196.26	64.228	186.29
327	226.08	90.806	27.349	160.79	42.097	201.46	46.207	160.75
328	207.8	59.48	33.26	123.94	57.919	198.77	32.529	131.6
329	171.41	47.978	42.973	93.571	75.379	173.25	34.928	108.36
330	111.91	88.132	64.495	55.761	106.01	135.86	57.782	84.805
331	67.41	138.41	90.007	30.139	135.15	103.65	85.013	82.571
332	211.01	231.84	105.94	28.483	71.057	39.554	283.49	252.79
333	205.35	216.51	113.2	30.956	93.643	45.814	460.36	235.3
334	189.39	190.89	105.44	33.871	131.81	44.63	522.38	290.91
335	176.35	163.38	115.3	32.134	154.06	55.882	394.03	467.49
336	153.52	137.49	132.27	28.83	158.76	79.843	436.5	518.74
337	130.58	117.55	135.23	27.242	189.48	109.39	688.73	714.78
338	120.37	97.919	100.72	21.704	182.49	114.7	950.67	785.86
339	119.84	86.406	84.26	20.084	195.16	124.12	818.59	781.16
340	96.365	68.173	69.529	19.747	194.78	143.15	797.22	812.58
341	74.435	58.722	67.258	31.886	187.21	154.4	907.33	892.19
342	68.035	51.823	48.893	33.365	199.29	162.18	1023.6	889.32
343	68.825	53.891	30.433	22.673	195.92	191.3	914.27	1007.9
344	70.62	61.102	36.916	39.714	207.96	163.98	878.02	826.03
345	82.369	73.903	64.243	34.07	204.04	158.69	901.56	728.67
346	88.934	88.116	86.869	81.184	216.95	189.56	774.69	860.18
347	88.779	102.77	87.746	58.973	199.69	182.91	604.12	607.39
348	114.2	130.31	95.623	17.224	177.58	125.77	497.22	438.16
349	153.05	150.99	106.29	29.08	168.18	127	516.93	597.82
350	162.3	173.96	94.998	45.266	134.48	187.87	413.77	429.27
351	165.38	193.86	89.376	28.392	107.92	176.94	254.81	127.73
352	173.7	203.02	81.086	29.625	80.334	63.854	197.98	173.66
353	192.62	228.91	74.311	36.179	57.58	98.043	231.13	251.23
354	200.47	254.79	67.256	29.709	28.364	159.13	263.62	192.31
355	200.05	252.46	61.79	32.18	64.703	53.342	201.34	203.81
356	206.97	243.42	73.606	25.736	60.398	24.74	183.36	197.34
357	179.54	270.2	173.16	48.596	168.5	55.438	170.39	144.8
358	181.24	279.58	165.89	61.269	172.66	48.121	184.78	154.5
359	160.22	276.63	164.87	61.157	178.28	34.821	186.75	145.72
360	137.82	276.52	156.63	58.539	186.43	30.094	187.27	137.84
361	102.12	254.79	136.48	40.436	191.24	43.893	164.11	113.99
362	70.61	221.81	110.98	24.845	174.93	66.575	133.53	95.24
363	67.774	166.77	80.881	22.922	142.44	91.307	100.93	81.226
364	176.01	252.66	182.36	37.681	155.31	61.033	150.06	132.52
365	154.15	212.56	172	27.808	125.96	51.791	117.99	109.16
366	128.96	165.38	149.15	39.8	91.097	41.509	80.337	82.485
367	106.73	124.51	124.55	60.437	71.667	25.483	51.622	57.638
368	88.019	83.34	93.75	92.228	51.865	24.415	36.067	45.121
369	89.058	61.986	72.346	120.55	41.329	43.929	52.083	62.546
370	105.17	50.697	49.362	151.01	35.287	70.983	77.522	97.348
371	137.19	64.2	33.431	179.58	35.746	101.3	103.31	137.98
372	172.22	86.245	31.754	191.07	40.806	133.94	119.08	168.65
373	209.93	114.86	40.878	189.06	49.861	168.71	130.47	189.28
374	230.59	134.39	46.429	182.75	52.155	191.98	125.35	197.85
375	237.56	149.38	49.774	184.82	52.784	198.54	114.06	202.11
376	236.08	144.42	43.234	196.08	44.469	192.86	94.49	202.97
377	232.84	130.81	36.162	196.91	38.176	191.27	73.975	199.07
378	229.26	112.19	33.718	176.63	36.521	195.85	54.891	177.17
379	214.6	78.899	32.699	143.7	45.627	197.78	35.964	147.53
380	189.15	62.48	39.229	99.859	67.542	182.54	34.666	111.07
381	154.41	69.787	46.078	72.314	89.387	156.74	49.491	95.162
382	108.97	110.21	57.407	45.74	110.89	128.15	69.439	78.827
383	203.1	232.5	123.47	77.157	70.473	15.93	255.87	285.58
384	198.43	216.99	151.72	91.645	102.65	32.244	316.73	324.84
385	176.23	205.75	145.6	92.666	129.27	42.149	387.7	407.46
386	167.54	190.84	136.95	83.931	155.05	55.591	463.99	468.2
387	163.79	163.68	143.15	69.243	170.6	77.64	536.11	618.4
388	138.93	138.65	148.3	56.546	173.12	98.219	590.96	715.24
389	110.75	126.69	141.87	43.26	186.81	130.74	724.75	848.24
390	118.64	108.31	113.46	30.153	184.89	142.01	796.14	878.91
391	113.17	93.154	85.92	20.257	179.93	156.02	856.77	918.2
392	84.368	84.543	63.535	28.917	181.28	176.16	935.2	966.87
393	81.173	97.027	46.249	41.562	183.83	191.42	1004.1	1013.8
394	91.8	81.415	30.753	28.171	192.03	194.53	1044.7	1011
395	132.07	75.487	31.835	34.535	201.37	203.24	1038.6	991.11
396	130.65	82.119	69.175	40.054	206.51	188.99	996.4	863.18
397	112.73	92.087	110.66	60.392	215.15	192.81	926.69	830.62
398	87.38	93.657	113.37	84.271	216.48	189.85	811.9	675.48
399	84.317	117.42	113.63	66.666	211.33	168.64	751.95	557.53
400	158	135.59	128.48	43.216	203.95	152.11	679.31	514.37
401	168.61	154.25	146.86	98.088	180.52	153.14	606.21	447.03
402	140.19	177.89	133.66	89.929	149.94	171.73	489.46	314.82
403	133.25	192.72	110.63	85.093	125.69	110.65	385.2	211.39
404	158.26	204.63	112.29	117.11	97.619	85.625	316.54	190.16
405	174.06	219.14	100.57	78.758	46.874	113.98	215.24	203.65
406	166.81	237.4	95.403	102.02	16.501	79.9	177.96	198.73
407	187.62	243.27	95.095	74.054	36.324	26.151	202.59	236.92
408	180	265.87	165.09	46.546	162.22	62.771	174.94	139.78
409	180.36	273.54	158.08	57.788	167.38	54.207	191.29	147.27
410	177.98	279.19	152.04	70.226	169.9	43.872	200.83	151.86
411	147.98	271.41	148.82	61.74	174.97	31.903	197.47	137.36
412	120.18	262.81	139.69	52.122	184.19	31.423	190.53	122.86
413	91.489	248.18	119.38	36.12	182.15	49.463	170.49	102.24
414	70.174	210.22	86.895	21.774	152.23	80.772	132.74	80.088
415	92.544	156.21	64.428	31.112	123.96	107.45	105.25	75.296
416	168.29	239.47	170.34	30.478	138.42	59.4	140.06	117.85
417	142.72	197.9	156.88	30.134	107.15	45.962	102.28	91.85
418	117.27	152.99	129.08	51.321	79.287	31.903	67.491	65.324
419	95.529	113.38	102.32	77.56	60.13	22.197	43.871	47.083
420	85.485	83.419	82.695	100.06	48.447	31.536	42.313	55.835
421	90.783	61.377	54.579	135.44	38.649	58.157	66.534	90.997
422	118.23	69.298	37.952	161.89	37.318	85.934	89.813	127.85
423	144.98	83.324	30.799	180.32	41.036	109.96	110.51	159.45
424	180.46	106.48	36.651	178.12	46.088	142.99	123.13	185.77
425	211.55	130.63	46.148	171.14	52.422	175.41	128.25	201.39
426	225.52	149.49	52.542	166.8	56.426	192.19	125.27	208.68
427	227.75	151.63	50.342	176.98	50.786	189.38	108.56	210.71
428	230.56	143.66	44.591	187.7	42.873	185.59	89.454	208.48
429	227.72	129.12	40.606	182.01	34.291	183.51	73.093	195.85
430	219.79	99.477	35.769	155.02	35.102	189.9	52.787	163.16
431	211.42	73.853	36.299	118.15	50.597	188.25	41.66	131.15
432	181.05	78.51	42.849	79.831	78.189	166.63	55.462	97.491
433	134.99	104.56	51.799	54.947	100.82	135.95	77.16	83.289
434	171.78	222.28	127.33	145.97	75.285	17.253	196.78	226.16
435	186.12	220.05	148.48	146.94	121.28	29.655	240.32	275.74
436	188.08	213.61	164.47	144.69	148.17	49.392	307.02	359.09
437	165.78	204.52	164.86	125.17	170.45	69.568	347.78	415.77
438	170.49	186.82	162.12	103.09	197.53	99.533	397.13	485.09
439	130.4	162.7	166.33	87.301	216.98	125.25	489.48	623.9
440	116.07	172.9	163.93	70.285	215.93	142.28	506.47	660.4
441	130.38	172.84	153.86	56.283	224.79	171.49	569.13	728.94
442	206.32	146.81	126.21	42.211	210.63	194.92	589.39	723.51
443	220.71	134.53	96.655	32.13	187.84	193.17	638.53	735.79
444	142.96	108.29	61.42	31.123	171.06	191.54	582.92	663.9
445	82.288	115.76	23.916	24.558	186.55	210	728.4	749.97
446	137.09	110.14	17.405	17.482	204.11	216.93	715.98	664.42
447	165.15	94.582	57.018	23.664	216.76	208.34	773.28	648.27
448	150.36	124.38	98.292	34.72	238.12	203.79	791.43	626.36
449	98.586	115.83	129.38	52.594	268.55	204.69	751.27	538.82
450	177.86	123.49	139.05	78.164	263.24	179.33	705.81	456.28
451	330.43	152.4	157.44	62.112	268.92	167.37	649.02	388.77
452	212.69	129.83	172.4	112.06	243.06	151.64	588.34	349.62
453	156.64	164.32	169.06	140.62	224.99	143.52	504.68	279.69
454	109.03	172.6	144.2	122.41	182.2	117.61	417.74	234.31
455	119.34	186.41	132.19	145.02	135.14	96.264	307.21	180.03
456	152.43	189.46	129.16	146.59	80.193	83.889	199.62	147.78
457	143.47	196.29	115.82	140.17	37.666	59.756	130.16	138.16
458	144.12	225.26	111.29	146.22	19.133	34.222	120.81	153.9
459	173.85	251.14	154.51	38.724	154.01	60.337	164.64	127.03
460	183.56	272.48	149.25	56.154	162.63	61.83	195.9	144.82
461	178.5	274.74	145.18	63.123	162.42	50.886	203.83	146.23
462	167.14	279.27	139.38	70.435	166.04	37.129	211.93	145.53
463	134.46	268.95	134.55	60.175	169.76	27.531	207.98	127.54
464	102.92	259.04	127.02	46.21	176.71	40.709	198.83	107.34
465	81.266	240.21	108.18	28.206	167.1	63.548	168.37	87.166
466	86.778	213.17	87.442	24.424	138.52	87.54	142.91	73.338
467	123.9	154.44	68.792	38.757	110.97	114.02	109.86	74.171
468	157.47	226.26	154.06	27.924	127.56	55.409	129.06	102.4
469	138.57	194.73	140.39	40.372	102.03	47.487	97.28	78.142
470	113.4	149.2	113.9	60.349	80.547	31.43	68.034	57.255
471	86.719	101.48	84.658	90.216	54.897	28.25	48.155	55.604
472	81.079	74.602	64.017	115.68	42.333	46.307	53.759	80.844
473	90.209	65.69	43.585	143.19	38.622	67.331	77.791	116.79
474	123.87	87.481	32.13	160.54	41.582	98.225	101.5	156.33
475	160.26	112.52	34.713	166.67	49.304	127.52	123.81	188.66
476	185.39	131.15	44.305	156.4	52.199	155.44	130.33	202.49
477	209.09	151.41	55.37	150.85	57.798	179.58	133.5	212.43
478	221.35	164.19	62.523	152.93	60.506	184.79	130.86	216.48
479	221.72	154.81	55.052	164.26	49.183	176.82	113.47	214.73
480	223.86	141.15	48.59	171.44	37.716	173.28	94.751	204.36
481	219.66	116.32	39.592	162.29	29.371	175.74	71.701	175.82
482	220.53	91.657	39.195	138.96	39.597	184.41	59.726	145.06
483	204.46	78.772	40.529	104.29	55.306	174.81	54.601	115.83
484	173.69	98.032	50.022	71.734	81.018	150.87	72.532	91.213
485	296.34	168.26	123.21	163.11	49.941	21.912	117.77	138.87
486	369.72	233.6	138.03	159.36	83.292	13.598	167.22	207.72
487	290.28	231.49	153.17	150.86	105.19	29.792	209.6	267.46
488	255.8	250.77	175.22	142.7	128.75	54.054	245.81	328.26
489	431.08	300.86	185.58	127.65	147.29	76.604	274.82	381.04
490	514.58	206.86	192.73	117.73	172.84	103.31	296.16	420.54
491	349.06	269.67	193.88	106.09	167.82	118.36	308.1	452.62
492	242.8	381.24	182.88	89.698	167.53	139.02	311.59	465.16
493	234.05	170.29	169.07	78.484	157.06	147.7	313.2	462.11
494	262.14	202.94	133.9	59.629	148.35	158.66	304.59	437.35
495	255.75	184.18	106.78	48.731	134.66	163.33	301.93	403.38
496	92.262	85.463	51.242	28.357	132.23	168.83	323.18	369.51
497	99.301	105.41	8.9036	13.567	140.44	163.57	368.56	339.89
498	154.89	95.692	46.51	12.909	157.63	162.86	408.54	310.04
499	125.84	136.22	84.424	22.39	166.66	151.84	447.03	296.45
500	79.573	148.45	130.4	36.003	194.33	146.97	487.61	279.98
501	298.53	202.64	167.71	53.039	215.13	137	508.25	262.37
502	549.88	401.01	190.58	66.9	229.01	128.92	507.08	254.58
503	414.23	293.82	194.62	72.482	214.33	120.29	491.11	244.08
504	205.09	308.47	197.64	96.295	199.58	111.61	443.8	220.18
505	195.7	309.58	186.35	113.74	170.87	97.847	378.6	195.39
506	299.8	229.52	165.01	120.64	143.74	88.174	297.56	166.28
507	556.07	298.4	139.56	134.87	92.911	66.518	217.25	138.8
508	346.69	190.42	121.84	145.13	54.368	54.878	126.34	102.38
509	206.59	188.59	110.76	150.37	16.003	37.138	86.031	103.16
510	175.16	249.72	141.28	35.673	148.14	65.523	171.04	123.06
511	183.63	263.03	136.99	50.353	155.57	66.644	197.82	138.65
512	182.89	271.88	134.41	63.46	154.78	56.67	210.97	146.01
513	177.89	280.22	128.82	72.559	155.89	45.702	219.63	148.74
514	153.49	276.68	126.82	67.677	156.45	29.625	221.2	135.73
515	125.19	272.88	131.03	60.379	160.43	29.835	221.07	121.07
516	99.436	261.8	126.91	43.28	165.49	48.546	205.78	100.25
517	95.988	243.99	109.4	28.089	148.37	71.963	174.31	78.104
518	125.6	213.93	87.032	31.333	120.32	100.31	138.92	70.726
519	161.46	151.1	63.969	50.525	93.281	129.33	101.71	76.799
520	150.13	213.89	136.5	30.588	122.84	53.637	126.19	96.545
521	123.65	170.54	118.2	49.913	96.47	42.022	86.792	69.018
522	94.232	122.1	91.438	73.328	71.323	30.155	62.501	55.819
523	72.782	82.584	65.185	97.959	49.832	36.813	56.677	74.356
524	70.986	67.789	51.268	124.23	41.725	54.186	71.459	101.12
525	86.446	74.588	31.668	141.59	40.665	78.726	97.316	142.92
526	128.85	108.16	31.001	149.61	49.358	107.88	120.67	183.02
527	163.02	132.93	42.988	140.24	56.255	138.57	135.32	203.98
528	190.71	157.59	59.611	131.14	64.099	164.64	147.11	218.39
529	200.74	166.21	65.615	132.51	62.92	172.84	142.39	218.89
530	212.58	167.27	65.97	139.61	56.585	167.3	131.9	218.96
531	222.14	161.03	63.109	151.37	47.802	161.84	118.89	216.19
532	218.89	135.02	50.138	151.26	32.436	159.29	97.315	192.55
533	214.17	114.5	40.682	141.01	31.583	166.58	77.129	160.34
534	208.21	95.634	40.592	113.43	47.849	169.32	66.954	126.89
535	192.12	114.25	47.139	80.784	67.814	152.37	77.358	98.305
536	694.5	766.3	73.872	113.91	18.867	16.585	108.33	137.72
537	753.54	583.13	88.728	122.94	45.131	6.6303	145.89	193.96
538	1037	770.04	102.96	121.76	66.737	17.038	195.41	265.38
539	791.21	581.26	126.26	126.68	80.837	31.117	231.83	316.4
540	666.4	610.67	130.97	115.56	91.949	47.504	256.68	361.93
541	752.22	639.28	141.16	109.12	102.35	65.914	283.22	405.98
542	702.35	399.4	147.14	102.01	105.34	80.62	296.08	437.78
543	488.32	471.41	143.22	91.046	102.96	93.826	300.83	463.34
544	391.51	297.78	131.87	78.868	94.446	100.64	297.39	468.61
545	332.65	247.75	118.14	67.951	84.183	102.67	297	458.24
546	297.05	197.57	88.912	50.967	68.944	99.662	293.21	430.88
547	209.64	133.4	62.654	35.647	60.122	96.043	305.69	394.54
548	145.35	97.471	30.669	19.431	56.74	89.728	331.81	348.27
549	143.36	115.14	14.61	9.2536	69.096	84.152	370.9	310.12
550	137.01	132.98	50.28	16.278	87.565	77.966	438.23	287.48
551	122.16	175.71	89.201	28.637	112.34	72.969	499.3	270.17
552	151.16	233.82	126.69	42.54	134.86	70.283	523.49	265.09
553	310.77	320.05	139.5	48.718	145.26	65.203	504.11	257.22
554	340.85	436.85	149.09	57.067	151.81	61.264	481.78	245.89
555	253.71	472.98	154.69	69.078	145.17	58.839	445.41	229.31
556	267.14	623.15	152.6	80.048	132.03	56.095	404.9	211.03
557	347.63	545.55	142.75	89.402	111.81	52.582	349.79	185.66
558	878.76	660.33	121.62	96.716	83.754	47.121	268.04	158.63
559	870.13	620.77	111.1	115.8	48.837	39.405	173.56	127.32
560	555.89	598.98	83.701	116.82	19.444	28.567	115.39	113.49
561	165.86	227.95	124.81	32.35	140.17	62.877	166.52	116.24
562	182.22	254.49	122.25	47.301	150.03	68.921	202.73	134.14
563	194.02	273.48	119.93	65.099	149.36	71.671	221.16	150.18
564	179.32	273.28	116.18	69.419	145.21	53.43	224.85	148.01
565	166.3	281.51	115.06	73.664	144.13	38.445	232.43	146.08
566	143.77	280.29	118.56	71.926	143.86	23.823	232.64	135.08
567	123.52	268.46	124.88	55.691	148.59	33.354	222.17	111.36
568	115	260.86	122.47	38.302	148.02	58.868	205.27	88.924
569	142.05	248.98	106.27	28.584	130.71	79.034	173.26	75.53
570	170.56	219.1	84.557	35.384	107.29	108.08	133.06	69.371
571	191.18	171.87	60.57	61.922	76.583	132.66	100.45	85.163
572	141.85	195.07	118.82	35.725	118.19	52.106	118.99	91.201
573	110.51	145.55	98.594	54.559	91.75	38.412	80.285	67.297
574	78.689	96.456	74.711	78.175	67.759	34.988	70.134	68.219
575	60.159	68.583	54.824	99.69	50.869	44.158	75.4	92.641
576	62.886	64.639	35.854	119.72	41.695	63.877	96.387	131.28
577	102.62	101.98	29.733	129.85	50.602	96.233	120.65	178.55
578	138.35	128.7	39.611	127.14	59.244	121.86	136.85	201.07
579	164.63	154.47	56.909	113.61	70.734	146.39	149.97	214.04
580	184.72	174.52	70.87	114.31	74.813	161.99	154.54	219.06
581	190.44	167.27	71.396	112.75	65.625	152.45	145.17	214.39
582	212.28	173.76	74.103	122.29	58.637	147.46	137.16	219.7
583	214.8	156.53	64.544	129.61	42.891	143.01	118.26	205.7
584	215.09	137.35	49.75	131.46	30.385	146.18	99.393	177.03
585	204.97	121.45	39.62	114.61	35.269	152.3	83.092	141.16
586	201.31	129.73	42.725	90.311	49.26	148.23	80.369	113.98
587	682.06	862.95	32.664	62.296	16.411	23.701	105.44	120.38
588	810.43	857.59	35.589	66.432	29.494	15.304	122.62	149.91
589	987.59	856.37	46.899	72.442	49.971	13.344	159.43	191.52
590	1057.3	847.29	62.59	75.474	69.931	25.771	201.95	236.85
591	780.98	678.88	78.398	77.906	84.831	43.816	237.82	265.77
592	693.1	665.11	88.561	78.04	95.524	62.236	268.58	295.3
593	702.99	524.76	93.031	76.222	98.894	76.426	281.16	323.98
594	558.92	417.84	93.304	72.165	97.227	87.697	283.37	315.95
595	480.24	357.17	90.833	66.853	91.585	94.495	281.43	344.67
596	379.46	252.81	81.129	57.18	80.011	95.777	274.29	359.57
597	323.52	195.11	68.042	46.878	68.297	96.503	279.05	395.66
598	267.38	146.5	53.037	35.52	58.803	91.215	284.12	388.02
599	210.16	102.38	34.449	22.555	51.594	83.446	305.94	362.78
600	167.95	79.447	10.794	9.8326	53.647	76.102	346.92	321.16
601	129.15	111.12	19.824	8.7246	68.138	69.033	403.28	283.07
602	106.88	159.6	44.85	16.968	86.612	64.248	426.23	264.44
603	111.11	216.63	69.694	24.106	108.7	61.981	415.87	253.35
604	126.35	284.2	89.612	30.421	129.07	58.363	374.8	246.75
605	152.33	365.45	101.61	36.67	140.61	55.246	355.27	242.66
606	200.85	430.77	105.55	40.224	140.78	54.75	311.48	231.63
607	248.19	509.66	103.31	43.361	134.04	53.51	282.1	217.09
608	308.07	643.1	97.363	47.801	117.28	51.118	287.13	193.81
609	490.43	648.69	83.385	48.22	94.865	48.386	243.96	168.64
610	768.96	750.57	65.53	52.445	65.535	42.003	199.36	138.93
611	685	818.01	44.951	57.312	34.157	33.682	131.79	115.29
612	146.59	197.28	103.09	30.373	129.72	62.219	154.45	106.03
613	174.96	233.91	106.28	41.288	144.81	74.625	203.9	128.73
614	187.77	258.88	106.46	58.702	144.11	77.121	226.85	142.97
615	181.33	269.45	103.9	72.46	136.1	67.201	237.63	149.91
616	168.89	276.69	103.67	78.346	132.19	51.398	243.87	150.96
617	156.93	276.71	104.93	78.074	130.4	30	242.23	142.38
618	149.55	273.94	108.57	72.007	130.69	21.461	238.69	128.6
619	149.39	267.83	114.59	53.224	135.78	38.178	223.2	106.85
620	169.4	259.62	109.07	34.953	127.51	61.915	191.22	84.725
621	193.69	251.55	91.374	29.44	108.29	92.625	150.78	73.823
622	209.19	236.56	70.775	46.571	82.749	116.78	118.69	79.229
623	216.05	209.27	53.089	63.532	58.939	131.56	94.641	91.171
624	123.22	169.02	99.075	44.137	110.01	48.992	108.68	82.018
625	93.387	122.91	81.184	58.742	90.246	42.424	87.46	73.504
626	59.723	72.134	60.181	78.485	66.122	41.263	77.427	88.38
627	43.074	45.452	36.15	100.03	49.864	58.593	94.002	130.51
628	67.994	76.556	28.944	113.3	52.946	79.336	114.92	172.48
629	102.01	103.35	34.219	104.13	59.563	101.95	131.21	195.87
630	142.18	142.3	54.836	98.457	75.331	129.75	150.89	217.87
631	166.35	163.53	71.368	94.746	83.673	145.59	159.94	224.89
632	183.73	171.85	81.425	92.426	83.574	142.95	161	225.88
633	203.18	173.54	84.717	96.133	73.637	129.91	153	221
634	211.48	170.22	78.724	105.02	59.135	126.31	139.66	213.12
635	213.81	157.44	65.851	110.52	41.263	122.71	120.77	196.28
636	217.41	154	50.496	110.33	29.199	130.14	106.21	166.44
637	217.29	171.16	42.14	88.989	37.711	135.7	85.034	121.36
638	367.67	460.39	35.266	48.666	28.672	30.302	86.055	99.529
639	388.91	459.23	31.237	53.172	27.386	22.639	98.228	104.66
640	382	444.96	39.115	58.291	43.078	19.751	129.16	107.72
641	434.7	435.53	51.38	62.346	60.2	25.197	171.03	121.04
642	473.33	409.71	66.163	67.279	76.242	38.958	211.03	135.61
643	445.97	377.85	76.32	70.733	85.861	52.398	235.48	133.21
644	424.83	334.15	82.721	71.224	91.018	63.286	251.89	143.47
645	390.88	300.34	87.319	70.152	94.014	78.008	266.87	161.36
646	372.71	270.85	85.227	65.878	89.842	89.455	269.33	183.76
647	367.89	251.25	81.374	61.833	84.594	97.451	269.86	211.31
648	325.84	206.92	71.86	52.761	74.47	93.082	260.81	238.3
649	280.71	159.09	57.405	42.358	62.689	88.277	264.2	278.88
650	239.39	114.79	41.859	31.361	53.229	79.686	272.62	309.56
651	190.56	81.212	23.769	21.291	50.553	70.256	303.32	297.72
652	140.03	80.901	11.809	12.929	54.805	64.548	320.04	276.64
653	96.609	126.64	34.184	15.766	70.912	62.496	303.05	249.5
654	79.427	179.79	56.231	22.045	89.894	60.896	263.73	237.76
655	88.735	227.03	73.264	27.691	104.48	58.537	219.11	230.97
656	100.1	269.33	90.711	32.164	118.41	56.057	196.18	222.96
657	133.45	315.7	101.87	36.453	128.62	55.161	180.6	224.34
658	163.78	341.35	103.64	38.676	127.36	55.04	160.99	212.34
659	186.5	360.25	95.149	39.079	114.68	52.568	145.38	194.92
660	222.3	394.56	82.965	39.988	98.396	50.783	142.32	174.39
661	270.97	407.86	70.92	43.108	78.666	47.506	130.79	150.93
662	342.69	430.94	51.679	44.605	51.433	39.627	108.3	120.21
663	128.83	180.19	88.275	31.759	116.28	61.208	154.18	101.6
664	158.12	218.03	91.199	36.746	133.97	74.786	209.74	122.52
665	167.95	237.92	91.008	51.532	132.85	79.266	230.04	138.48
666	170.83	257.37	92.599	69.344	126.26	75.544	244.21	148.13
667	175.27	272.55	95.025	83.24	123.09	66.073	254.88	155.92
668	171.08	276.35	93.774	87.846	119.11	48.465	255.86	151.95
669	175.38	275.36	94.918	79.043	118.51	27.078	247.1	138.94
670	193.9	273.37	96.162	68.394	118.01	24.492	235.7	124.71
671	219.51	265.34	95.236	46.536	113.56	40.507	204.9	98.589
672	230.05	271.34	93.538	27.458	108.59	70.624	173.36	78.295
673	229.08	273.13	80.418	30.616	91.332	93.583	140.71	75.249
674	221.02	262.96	57.739	47.29	64.1	111.62	107.22	80.093
675	219.63	245.49	44.9	70.682	36.123	115.4	87.255	107.69
676	96.534	135.34	75.241	47.769	93.757	48.131	107.96	84.808
677	67.843	88.962	59.245	66.142	75.075	44.45	85.906	88.636
678	37.696	41.003	41.011	77.187	62.935	50.916	94.656	119.65
679	48.359	38.634	23.156	84.514	55.738	66.791	110.97	162.88
680	85.361	87.698	30.441	87.595	62.216	90.169	136.32	200.95
681	111.6	114.59	47.299	79.954	72.844	108.84	150.33	216.88
682	140.02	143.59	68.725	77.466	84.493	127.21	161.29	223.99
683	167.22	164.92	85.783	77.351	91.721	129	169.75	232.35
684	181.22	164.86	91.072	75.358	86.722	115.24	163.94	227.1
685	199.34	177.63	90.716	82.516	76.457	109.93	153.51	220.21
686	206.1	176.93	77.789	86.656	55.824	105.17	131.14	200.75
687	211.51	188.99	60.256	88.612	32.822	102.33	108.49	178.75
688	213.99	210.81	44.281	90.87	23.839	113.22	92.271	146.72
689	251.02	336.79	42.304	47.91	40.594	39.008	56.639	108.58
690	269.57	330.83	34.635	51.654	35.173	31.583	74.346	78.135
691	277.21	325.6	37.122	56.076	43.046	27.829	117.55	57.157
692	283.08	318.01	45.11	60.735	55.14	29.558	157.79	65.929
693	322.77	308.43	54.113	62.454	65.977	32.532	186.44	86.106
694	348.4	295.98	66.513	68.188	78.891	41.299	222.3	109.63
695	354.58	284.97	73.391	71.954	85.38	45.283	244.56	127.54
696	346.41	262.19	79.892	71.453	89.99	61.693	263.65	133.29
697	340.72	249.84	80.389	69.443	89.412	75.201	270.22	144.04
698	332.13	229.32	77.326	61.832	85.343	85.968	267.78	147.59
699	317.37	200.47	69.158	51.699	76.674	91.668	258.44	157.06
700	299.11	174.4	61.539	45.588	70.693	91.969	255.23	166.7
701	270.86	146.13	50.166	39.075	63.045	80.484	250.62	178.61
702	222.64	109.35	33.003	29.223	54.564	65.613	254.3	215.56
703	177.17	95.651	19.058	21.908	49.929	56.666	246.24	239.08
704	135.12	107.3	17.136	17.739	49.324	51.177	209.41	233.27
705	100.22	155.14	34.912	20.674	65.859	60.281	175.06	228.68
706	89.399	203.84	52.837	26.775	85.09	63.935	173.6	223.11
707	100.85	251.53	69.552	31.881	102.04	63.344	177.39	228.05
708	115.2	279.12	82.066	34.794	109.97	58.769	159.3	221.78
709	139.88	308.68	90.742	38.647	112.68	57.991	159.56	217.12
710	158.31	324.67	90.879	40.272	105.79	56.628	144.77	207.64
711	173.68	327.77	81.992	40.908	88.329	52.984	122.83	190.63
712	195.66	336.97	65.981	42.429	70.606	50.744	88.042	168.71
713	225.52	337.22	54.28	46.175	51.987	46.618	66.806	142.91
714	125	157.83	70.663	30.287	104.79	62.631	159.08	97.493
715	145.87	189.41	75.805	31.78	118.33	74.907	202.58	111.73
716	161.01	212.39	77.741	43.69	119.85	82.594	224.45	129.73
717	172.47	234.44	81.183	62.328	115.63	84.15	242.09	145.33
718	185.54	253.1	84.367	78.71	112.32	75.832	252.76	152.4
719	210.01	268.78	86.84	90.439	111.59	62.638	257.19	157.1
720	229.57	273.4	85.638	85.358	108.29	39.363	247.43	147.3
721	251.84	271.59	79.786	74.714	100.62	19.819	229.07	131.92
722	259.9	278.15	83.128	60.868	103.74	24.347	226.49	116.5
723	272.17	280.77	77.95	41.019	96.399	42.596	194.38	91.363
724	255.25	285.17	73.112	25.986	87.556	71.59	156.28	69.552
725	240.1	294.4	58.56	39.496	67.396	91.584	119.89	70.459
726	228.9	304.87	41.737	54.477	38.826	90.27	91.505	87.531
727	224.38	293.93	42.211	70.628	21.676	90.798	86.412	124.63
728	105.61	122	58.555	44.005	86.793	52.794	111.18	93.504
729	82.033	77.014	36.177	56.543	65.588	47.56	106.84	120.74
730	70.51	55.143	22.105	67.535	63.197	58.521	111.3	160.01
731	75.415	71.165	18.639	65.583	61.143	72.235	129.53	187.19
732	93.329	109.59	43.229	61.643	73.804	95.145	152.5	213.75
733	119.09	136.69	65.813	58.546	87.086	107.52	169.53	228.19
734	141.04	156.38	83.501	60.415	96.208	108.76	172.86	233.3
735	164.21	178.3	97.647	62.937	98.624	105.2	173.71	235.47
736	181.7	194.06	96.835	64.413	88.714	95.186	162.69	224.64
737	201.21	227.58	89.18	67.322	71.635	88.183	143.1	209
738	213.77	254.1	74.832	72.664	51.702	86.918	120.87	192.58
739	213.21	282.5	54.339	72.065	26.895	82.83	95.447	162.64
740	222.54	338.79	42.739	49.65	34.439	48.621	74.468	137.12
741	240.51	328.28	33.259	51.427	31.878	42.986	57.584	101.31
742	257.3	318.56	34.487	53.958	40.08	40.554	85.426	65.175
743	270.33	308.39	40.772	56.874	51.945	42.159	132.79	47.598
744	293.1	302.18	50.669	61.338	65.389	37.818	177.87	77.642
745	320.25	291.31	56.424	60.783	71.999	30.14	201.06	100.59
746	344.9	284	66.371	68.914	81.07	26.728	229.36	129.15
747	359.77	273.66	73.381	75.869	86.745	40.259	255.95	146.72
748	354.15	259.36	75.541	73.758	89.123	60.891	261.7	150.6
749	344.24	247.35	76.126	69.567	89.315	79.68	266.12	151.45
750	320.19	224.49	70.863	56.909	86.213	86.273	250.59	146.74
751	315.57	198.19	63.83	42.955	81.765	93.826	249.6	141.41
752	296.51	168.32	55.31	33.6	78.221	87.522	246.32	138.24
753	252.21	133.77	41.602	30.139	72.404	71.402	225.31	143.25
754	212.82	111.03	31.61	29.903	63.427	59.264	196.99	168.38
755	168.16	106.66	17.993	25.599	50.543	50.966	172.59	210.97
756	126.77	136.51	16.581	24.794	54.691	56.07	157.1	225.05
757	101.59	173.71	28.709	28.742	69.885	65.874	149.05	215.18
758	101.78	232.36	49.507	29.797	88.733	70.6	164.58	218.14
759	110.57	256.23	68.862	36.134	103.49	75.094	173.6	222.57
760	129.32	297.21	84.213	38.483	113.39	67.829	172.26	225.28
761	148.66	300.72	88.476	42.317	105.33	68.467	167.03	215.8
762	172.65	332.64	85.436	43.3	93.052	60.682	150.7	206.7
763	186.32	339.51	83.034	46.598	78.934	62.408	143.57	200.57
764	202.93	344.75	59.281	47.175	52.696	55.749	106.6	170.77
765	165.57	139.35	59.134	32.251	90.335	59.776	162.49	100.75
766	186.53	157.72	59.729	23.688	100.47	71.403	193.67	108.19
767	220.62	188.49	66.241	33.672	104.58	84.341	222.3	121.93
768	226.38	211.34	71.815	51.529	102.4	89.044	231.98	138.09
769	237.41	236.39	77.277	71.88	102.92	88.857	245.76	151.84
770	266.09	250.31	78.105	81.159	100.61	74.773	245.44	153.36
771	301.94	268.32	79.959	87.256	101.24	55.48	245.75	154.92
772	320.18	276.34	77.69	83.641	98.109	34.186	240.08	147.02
773	329.33	282.87	74.466	70.796	94.192	18.51	228.03	130.4
774	316.45	290.93	71.212	53.68	91.389	27.721	212.93	103.85
775	287.45	293.07	63.898	36.508	81.434	52.377	178.23	73.718
776	266.02	304.39	56.245	37.344	69.114	69.574	139.72	59.793
777	246.89	317.91	41.727	49.986	48.523	74.538	103.07	65.551
778	238.05	340.42	36.83	62.767	22.108	72.357	79.486	109
779	228.91	358.64	46.229	65.588	22.095	69.987	87.108	152.59
780	158.29	108.36	38.447	37.775	70.775	53.417	133.22	121.26
781	106.06	84.697	18.266	45.792	59.835	51.216	114.96	160.96
782	96.298	103.21	11.535	47.521	63.066	62.888	133.17	192.05
783	88.948	133.72	35.593	44.144	75.112	78.296	147.71	204.34
784	100.12	169.82	56.913	44.036	85.631	91.448	166.78	216.76
785	118.06	205.8	74.992	45.405	98.999	93.073	173.61	222.67
786	148.09	226.21	95.152	51.739	106.36	89.055	177.9	231.23
787	167.07	245.37	97.663	53.131	99.863	81.897	169.55	224.69
788	187.16	278.77	94.306	53.109	87.017	74.791	154.3	213.98
789	197.78	302.91	84.075	57.475	68.531	74.205	140.02	200.92
790	220.5	348.55	67.233	65.908	41.736	72.186	106	182.04
791	219.01	352.13	48.748	55.76	33.236	57.715	87.116	155.2
792	229.57	338.65	32.494	55.69	23.477	56.233	66.589	122.19
793	246.55	327.21	32.358	54.075	34.317	55.566	75.579	85.519
794	260.83	318.8	38.066	50.33	47.763	54.439	103.5	54.633
795	288.23	304.9	51.119	49.553	66.546	49.944	157.55	64.915
796	305.29	292.02	56.904	51.681	75.194	35.547	187.86	89.139
797	330.26	288.81	65.581	62.155	82.922	20.236	209.57	117.66
798	349.43	277.14	71.758	74.176	88.72	29.394	233.93	143.12
799	357.78	271.79	76.807	83.461	94.738	50.724	249.25	156.44
800	344.11	259.93	77.532	81.909	96.461	70.436	257.44	157.68
801	327.14	245.36	77.054	74.978	96.664	89.28	257.55	157.48
802	317.62	226.99	73.929	58.415	97.46	95.391	256.45	152.15
803	289.81	189.93	63.768	36.547	92.896	90.387	235.74	130.89
804	266.19	160.4	54.53	25.194	90.076	80.189	223.78	124.7
805	222.08	135.74	47.811	27.93	85.569	64.095	197.08	116.36
806	163.89	101.42	24.007	35.986	59.574	50.804	127.77	174.46
807	127.03	113.67	12.67	33.461	57.632	52.595	131.71	198.47
808	89.452	211.92	50.989	35.949	90.144	84.779	164.36	227.17
809	123.45	253.99	84.691	41.385	108.84	77.402	172.39	215.95
810	174.5	319	93.534	48.591	98.973	69.623	164.09	215.15
811	200.12	345.51	67.436	52.779	52.531	63.37	113.93	174.2
